# Supplementary material for: Pathway analysis of smoking-induced changes in buccal mucosal gene expression
Source: Egypt J Med Hum Genet. 2022 Mar 17;23(1):69. doi: 10.1186/s43042-022-00268-y (PMC8929449; doi:10.1186/s43042-022-00268-y)
Supplement: Supplementary file 1 — Additional file 1. List of DE genes downloaded from GEO2R. A complete list of gene names and their abbreviations are delivered in the supplementary data files. [file 43042_2022_268_MOESM1_ESM.xlsx]

## Sheet: Full list from GEO2R
ID	adj.P.Val	P.Value	t	B	logFC	Gene.symbol	Gene.title
217250_s_at	0.999	0.000128	5.46443	-4.42	2.33523	CHD5	chromodomain helicase DNA binding protein 5
218952_at	0.999	0.000272	5.01738	-4.43	2.45033	PCSK1N	proprotein convertase subtilisin/kexin type 1 inhibitor
212636_at	0.999	0.000297	-4.96517	-4.43	-2.48381	QKI	QKI, KH domain containing RNA binding
220358_at	0.999	0.000354	4.86347	-4.44	2.37939	BATF3	basic leucine zipper ATF-like transcription factor 3
217489_s_at	0.999	0.00038	-4.82296	-4.44	-2.44444	IL6R	interleukin 6 receptor
220432_s_at	0.999	0.000435	-4.74469	-4.44	-2.37124	CYP39A1	cytochrome P450 family 39 subfamily A member 1
203001_s_at	0.999	0.000465	4.70669	-4.44	2.7855	STMN2	stathmin 2
220788_s_at	0.999	0.000474	4.69611	-4.44	2.24931	RNF31///IRF9	ring finger protein 31///interferon regulatory factor 9
201836_s_at	0.999	0.000626	4.53786	-4.45	2.60508	SUPT7L	SPT7-like STAGA complex gamma subunit
215486_at	0.999	0.000664	4.505	-4.45	2.10228	PRPS1L1	phosphoribosyl pyrophosphate synthetase 1-like 1
204633_s_at	0.999	0.000718	-4.46085	-4.45	-1.90142	RPS6KA5	ribosomal protein S6 kinase A5
214366_s_at	0.999	0.000831	4.37954	-4.45	1.55299	ALOX5	arachidonate 5-lipoxygenase
221174_at	0.999	0.000835	4.37682	-4.45	2.27446
215646_s_at	0.999	0.000935	4.31365	-4.45	2.52996	VCAN	versican
203624_at	0.999	0.000959	-4.29929	-4.45	-2.06311	AKAP17A	A-kinase anchoring protein 17A
213435_at	0.999	0.001297	4.13297	-4.46	2.18692	SATB2	SATB homeobox 2
217270_s_at	0.999	0.00133	4.11911	-4.46	1.75864	DYRK1B	dual specificity tyrosine phosphorylation regulated kinase 1B
205547_s_at	0.999	0.001365	4.10491	-4.46	2.55642	TAGLN	transgelin
217380_s_at	0.999	0.001418	4.0837	-4.46	2.07498	ADD3-AS1	ADD3 antisense RNA 1
206504_at	0.999	0.001541	4.03839	-4.46	2.27399	CYP24A1	cytochrome P450 family 24 subfamily A member 1
218802_at	0.999	0.001541	-4.03818	-4.46	-2.03344	MCUB	mitochondrial calcium uniporter dominant negative beta subunit
205290_s_at	0.999	0.001554	4.03377	-4.46	1.94806	BMP2	bone morphogenetic protein 2
222080_s_at	0.999	0.001562	4.03088	-4.46	1.94952	SIRT5	sirtuin 5
220319_s_at	0.999	0.001616	4.01243	-4.46	1.50282	MYLIP	myosin regulatory light chain interacting protein
215664_s_at	0.999	0.001647	4.00212	-4.46	2.03356	EPHA5	EPH receptor A5
214731_at	0.999	0.001654	3.99959	-4.46	1.90668
221567_at	0.999	0.001742	-3.97158	-4.46	-1.6918	NOL3	nucleolar protein 3
216052_x_at	0.999	0.001772	3.96205	-4.46	2.1868	ARTN	artemin
201448_at	0.999	0.001946	-3.91122	-4.47	-2.24089	TIA1	TIA1 cytotoxic granule-associated RNA binding protein
212637_s_at	0.999	0.002161	-3.85446	-4.47	-2.46649	WWP1	WW domain containing E3 ubiquitin protein ligase 1
209023_s_at	0.999	0.002232	-3.83708	-4.47	-3.37669	STAG2	stromal antigen 2
206643_at	0.999	0.002237	-3.83578	-4.47	-1.98084	HAL	histidine ammonia-lyase
208723_at	0.999	0.002247	3.83331	-4.47	1.70488	USP11	ubiquitin specific peptidase 11
222044_at	0.999	0.002435	-3.79003	-4.47	-1.42784	LOC643549///PCIF1	uncharacterized LOC643549///PDX1 C-terminal inhibiting factor 1
214982_at	0.999	0.002542	3.76678	-4.47	2.80343	LOC101929240///SNRNP200	U5 small nuclear ribonucleoprotein 200 kDa helicase pseudogene///small nuclear ribonucleoprotein U5 subunit 200
212747_at	0.999	0.002582	-3.75836	-4.47	-1.51656	ANKS1A	ankyrin repeat and sterile alpha motif domain containing 1A
208295_x_at	0.999	0.002593	-3.75607	-4.47	-1.97572	CSHL1	chorionic somatomammotropin hormone like 1
213768_s_at	0.999	0.002598	3.75511	-4.47	1.65164	ASCL1	achaete-scute family bHLH transcription factor 1
217546_at	0.999	0.002652	-3.74391	-4.47	-3.23595	MT1M	metallothionein 1M
206479_at	0.999	0.002658	3.74271	-4.47	1.59623	TRPM1	transient receptor potential cation channel subfamily M member 1
203839_s_at	0.999	0.002821	3.71064	-4.47	1.38256	TNK2	tyrosine kinase non receptor 2
204586_at	0.999	0.002868	3.70171	-4.47	1.63592	BSN	bassoon presynaptic cytomatrix protein
221127_s_at	0.999	0.002924	-3.69148	-4.47	-2.35677	DKK3	dickkopf WNT signaling pathway inhibitor 3
210941_at	0.999	0.003009	3.67602	-4.47	1.90846	PCDH7	protocadherin 7
207621_s_at	0.999	0.00311	3.6583	-4.47	2.28682	PEMT	phosphatidylethanolamine N-methyltransferase
220043_s_at	0.999	0.003128	3.65521	-4.47	1.3553	MELTF	melanotransferrin
208415_x_at	0.999	0.003242	3.63601	-4.48	1.48149	ING1	inhibitor of growth family member 1
221207_s_at	0.999	0.003283	3.62921	-4.48	1.90866	NBEA	neurobeachin
218960_at	0.999	0.003349	-3.61853	-4.48	-1.74891	TMPRSS4	transmembrane protease, serine 4
206340_at	0.999	0.003363	3.61627	-4.48	2.00992	NR1H4	nuclear receptor subfamily 1 group H member 4
207327_at	0.999	0.003388	3.61235	-4.48	2.27465	EYA4	EYA transcriptional coactivator and phosphatase 4
206597_at	0.999	0.003767	3.55557	-4.48	1.5215	NRL	neural retina leucine zipper
219650_at	0.999	0.003904	3.53656	-4.48	1.84732	ERCC6L	ERCC excision repair 6 like, spindle assembly checkpoint helicase
213552_at	0.999	0.003921	-3.53422	-4.48	-1.91899	GLCE	glucuronic acid epimerase
214796_at	0.999	0.003948	3.53055	-4.48	1.75865	LOC101927137///KIAA1456	uncharacterized LOC101927137///KIAA1456
219872_at	0.999	0.00395	3.53029	-4.48	2.35194	FAM198B	family with sequence similarity 198 member B
201295_s_at	0.999	0.004097	3.51075	-4.48	1.44146	WSB1	WD repeat and SOCS box containing 1
211195_s_at	0.999	0.004108	3.50926	-4.48	1.34617	TP63	tumor protein p63
207443_at	0.999	0.00423	3.49364	-4.48	1.38883	NR2E1	nuclear receptor subfamily 2 group E member 1
210321_at	0.999	0.004256	3.49043	-4.48	1.5993	GZMH	granzyme H
221281_at	0.999	0.004266	3.48917	-4.48	1.4881	SRC	SRC proto-oncogene, non-receptor tyrosine kinase
221146_at	0.999	0.004414	3.47097	-4.48	1.56649
208519_x_at	0.999	0.004426	3.46957	-4.48	1.54407	GNRH2	gonadotropin releasing hormone 2
219607_s_at	0.999	0.004545	3.45534	-4.48	2.09812	MS4A4A	membrane spanning 4-domains A4A
216992_s_at	0.999	0.004637	3.44466	-4.48	1.79386	GRM8	glutamate metabotropic receptor 8
206271_at	0.999	0.004666	3.44138	-4.48	1.53116	TLR3	toll like receptor 3
207170_s_at	0.999	0.004668	3.4411	-4.48	1.40859	LETMD1	LETM1 domain containing 1
207720_at	0.999	0.004676	-3.44026	-4.48	-3.09831	LOR	loricrin
204203_at	0.999	0.004766	-3.43008	-4.48	-2.22231	CEBPG	CCAAT/enhancer binding protein gamma
201528_at	0.999	0.004822	-3.42382	-4.48	-1.65781	RPA1	replication protein A1
211556_at	0.999	0.004839	3.42193	-4.48	2.05632	MAPRE2	microtubule associated protein RP/EB family member 2
210828_s_at	0.999	0.004868	3.41883	-4.48	2.05168	ARNT	aryl hydrocarbon receptor nuclear translocator
212650_at	0.999	0.004931	3.41195	-4.48	1.66615	EHBP1	EH domain binding protein 1
216289_at	0.999	0.004942	3.41079	-4.48	1.28688	ADGRD2	adhesion G protein-coupled receptor D2
201491_at	0.999	0.004983	-3.40636	-4.48	-1.51438	AHSA1	activator of Hsp90 ATPase activity 1
204261_s_at	0.999	0.005031	-3.40128	-4.48	-1.54408	PSEN2	presenilin 2
215174_at	0.999	0.005113	3.39268	-4.49	1.77811	FMO6P	flavin containing monooxygenase 6 pseudogene
218436_at	0.999	0.00516	-3.38773	-4.49	-1.44329	SIL1	SIL1 nucleotide exchange factor
203428_s_at	0.999	0.005223	-3.38136	-4.49	-1.41256	ASF1A	anti-silencing function 1A histone chaperone
211562_s_at	0.999	0.005241	3.37949	-4.49	1.78762	LMOD1	leiomodin 1
207904_s_at	0.999	0.005251	-3.37843	-4.49	-2.11451	LNPEP	leucyl and cystinyl aminopeptidase
206308_at	0.999	0.005312	3.37234	-4.49	1.70972	TRDMT1	tRNA aspartic acid methyltransferase 1
209392_at	0.999	0.005483	3.35551	-4.49	1.85676	ENPP2	ectonucleotide pyrophosphatase/phosphodiesterase 2
205764_at	0.999	0.005609	3.34335	-4.49	1.65043	CSNK1A1	casein kinase 1 alpha 1
217186_at	0.999	0.005649	3.33957	-4.49	2.05409	ZNF259P1	zinc finger protein 259 pseudogene 1
205753_at	0.999	0.005804	3.32517	-4.49	2.00736	CRP	C-reactive protein, pentraxin-related
205233_s_at	0.999	0.006011	3.30655	-4.49	1.17436	PAFAH2	platelet activating factor acetylhydrolase 2
206412_at	0.999	0.006082	3.30035	-4.49	1.3667	FER	FER tyrosine kinase
205420_at	0.999	0.006105	-3.29833	-4.49	-1.6178	PEX7	peroxisomal biogenesis factor 7
220193_at	0.999	0.006311	3.28069	-4.49	1.36523	SH3D21	SH3 domain containing 21
207635_s_at	0.999	0.006391	-3.27406	-4.49	-1.64766	KCNH1	potassium voltage-gated channel subfamily H member 1
203077_s_at	0.999	0.006437	-3.27022	-4.49	-1.77942	SMAD2	SMAD family member 2
220317_at	0.999	0.006451	3.26908	-4.49	1.79554	LRAT	lecithin retinol acyltransferase (phosphatidylcholine--retinol O-acyltransferase)
AFFX-r2-Hs18SrRNA-M_x_at	0.999	0.006457	3.26856	-4.49	2.25701
205827_at	0.999	0.006483	3.26642	-4.49	1.65138	CCK	cholecystokinin
206112_at	0.999	0.00654	3.26179	-4.49	1.48416	ANKRD7	ankyrin repeat domain 7
217000_at	0.999	0.006807	3.24058	-4.49	1.87481
213315_x_at	0.999	0.006892	-3.23394	-4.49	-1.58501	CXorf40A	chromosome X open reading frame 40A
210971_s_at	0.999	0.006918	3.23194	-4.49	1.32653	ARNTL	aryl hydrocarbon receptor nuclear translocator like
204476_s_at	0.999	0.006977	-3.22748	-4.49	-1.40053	PC	pyruvate carboxylase
214667_s_at	0.999	0.006995	3.22606	-4.49	1.24158	TP53I11	tumor protein p53 inducible protein 11
37425_g_at	0.999	0.007022	3.22401	-4.49	1.5469	CCHCR1	coiled-coil alpha-helical rod protein 1
212092_at	0.999	0.007171	3.21288	-4.49	1.67857	PEG10	paternally expressed 10
208307_at	0.999	0.007221	3.2092	-4.49	1.75783	RBMY1J///RBMY1E///RBMY1D///RBMY1B///RBMY1F///RBMY1A1	RNA binding motif protein, Y-linked, family 1, member J///RNA binding motif protein, Y-linked, family 1, member E///RNA binding motif protein, Y-linked, family 1, member D///RNA binding motif protein, Y-linked, family 1, member B///RNA binding motif protein, Y-linked, family 1, member F///RNA binding motif protein, Y-linked, family 1, member A1
201209_at	0.999	0.007315	-3.20237	-4.49	-1.58026	HDAC1	histone deacetylase 1
211078_s_at	0.999	0.007387	3.19713	-4.49	2.50191	STK3	serine/threonine kinase 3
215709_at	0.999	0.007462	3.19178	-4.49	1.99512	PRIM2B///PRIM2	primase (DNA) subunit 2 pseudogene///primase (DNA) subunit 2
213407_at	0.999	0.00747	-3.19119	-4.49	-1.98177	PHLPP2	PH domain and leucine rich repeat protein phosphatase 2
207306_at	0.999	0.007473	3.19101	-4.49	1.60381	TCF15	transcription factor 15 (basic helix-loop-helix)
216404_at	0.999	0.007568	3.18427	-4.49	1.95174	ATXN8OS	ATXN8 opposite strand (non-protein coding)
213597_s_at	0.999	0.007601	3.182	-4.49	1.84954	CTDSPL	CTD small phosphatase like
219213_at	0.999	0.007641	3.17919	-4.49	1.3892	JAM2	junctional adhesion molecule 2
220229_s_at	0.999	0.007717	3.17398	-4.49	1.50809	AP4E1	adaptor related protein complex 4 epsilon 1 subunit
212026_s_at	0.999	0.007732	-3.17295	-4.49	-1.87494	EXOC7	exocyst complex component 7
205153_s_at	0.999	0.007744	3.17213	-4.49	1.48301	CD40	CD40 molecule
210630_s_at	0.999	0.007761	3.17096	-4.49	2.03809	RAD52	RAD52 homolog, DNA repair protein
201780_s_at	0.999	0.0078	-3.16829	-4.49	-1.19926	RNF13	ring finger protein 13
216387_x_at	0.999	0.007855	3.16456	-4.49	1.67725
206830_at	0.999	0.007939	3.15893	-4.49	1.59969	SLC4A10	solute carrier family 4 member 10
205059_s_at	0.999	0.008153	3.14479	-4.5	1.60469	IDUA	iduronidase, alpha-L-
221847_at	0.999	0.00818	3.14308	-4.5	1.90853	SMIM10L1	small integral membrane protein 10 like 1
216709_at	0.999	0.008194	3.14215	-4.5	1.87964
214389_at	0.999	0.008216	3.14071	-4.5	2.20743	SLC5A12	solute carrier family 5 member 12
214362_at	0.999	0.008287	3.13614	-4.5	1.13236	RGS12	regulator of G-protein signaling 12
64900_at	0.999	0.008364	3.13128	-4.5	1.71119	TMEM231	transmembrane protein 231
200731_s_at	0.999	0.008383	-3.13003	-4.5	-1.13416	PTP4A1	protein tyrosine phosphatase type IVA, member 1
221814_at	0.999	0.00841	3.12836	-4.5	1.18681	ADGRA2	adhesion G protein-coupled receptor A2
215632_at	0.999	0.008648	3.11355	-4.5	1.46568	NEUROG2	neurogenin 2
209170_s_at	0.999	0.008713	-3.10959	-4.5	-1.51878	GPM6B	glycoprotein M6B
214084_x_at	0.999	0.008784	-3.10525	-4.5	-2.43737	NCF1	neutrophil cytosolic factor 1
205296_at	0.999	0.008804	3.10404	-4.5	2.97292	RBL1	RB transcriptional corepressor like 1
214614_at	0.999	0.008807	3.10389	-4.5	1.68535	MNX1	motor neuron and pancreas homeobox 1
220274_at	0.999	0.008861	3.10065	-4.5	1.09807	IQCA1	IQ motif containing with AAA domain 1
209991_x_at	0.999	0.008872	3.09995	-4.5	1.7158	GABBR2	gamma-aminobutyric acid type B receptor subunit 2
213009_s_at	0.999	0.008993	3.09282	-4.5	1.34075	TRIM37	tripartite motif containing 37
204564_at	0.999	0.009098	3.08666	-4.5	1.48922	PCGF3	polycomb group ring finger 3
215683_at	0.999	0.009098	3.08663	-4.5	1.68268	RBFADN	RBFA downstream neighbor (non-protein coding)
201188_s_at	0.999	0.009161	3.08298	-4.5	1.48303	ITPR3	inositol 1,4,5-trisphosphate receptor type 3
44669_at	0.999	0.009166	-3.08271	-4.5	-1.39594	SDHAF1	succinate dehydrogenase complex assembly factor 1
205246_at	0.999	0.009378	-3.07054	-4.5	-1.56424	PEX13	peroxisomal biogenesis factor 13
201634_s_at	0.999	0.009466	-3.06563	-4.5	-1.62075	CYB5B	cytochrome b5 type B
219873_at	0.999	0.009527	-3.06221	-4.5	-1.19171	COLEC11	collectin subfamily member 11
214723_x_at	0.999	0.009533	3.0619	-4.5	1.79923	ANKRD36	ankyrin repeat domain 36
221559_s_at	0.999	0.009539	-3.06151	-4.5	-1.50596	MIS12	MIS12, kinetochore complex component
203487_s_at	0.999	0.009614	3.05741	-4.5	1.49196	ARMC8	armadillo repeat containing 8
205787_x_at	0.999	0.009652	3.05528	-4.5	1.38685	LOC441155///ZC3H11A	zinc finger CCCH-type domain-containing-like///zinc finger CCCH-type containing 11A
220931_at	0.999	0.009685	-3.05346	-4.5	-1.50126	SMIM2	small integral membrane protein 2
214338_at	0.999	0.009694	3.05301	-4.5	1.28914	DNAJB12	DnaJ heat shock protein family (Hsp40) member B12
201410_at	0.999	0.009731	-3.05098	-4.5	-1.07873	PLEKHB2	pleckstrin homology domain containing B2
220228_at	0.999	0.009826	3.04581	-4.5	1.79656	AP4E1	adaptor related protein complex 4 epsilon 1 subunit
209297_at	0.999	0.009938	-3.0398	-4.5	-1.71212	ITSN1	intersectin 1
213602_s_at	0.999	0.009971	3.03802	-4.5	1.435
220715_at	0.999	0.010078	3.03239	-4.5	1.34836
215494_at	0.999	0.010112	-3.03061	-4.5	-2.12095
212094_at	0.999	0.010148	3.02873	-4.5	1.55652	PEG10	paternally expressed 10
218778_x_at	0.999	0.010201	3.02595	-4.5	1.99575	EPS8L1	EPS8 like 1
206484_s_at	0.999	0.010257	3.02304	-4.5	1.60201	XPNPEP2	X-prolyl aminopeptidase 2
216263_s_at	0.999	0.010277	3.02202	-4.5	2.31733	NGDN	neuroguidin
211903_s_at	0.999	0.010425	3.01444	-4.5	1.90223	MPL	MPL proto-oncogene, thrombopoietin receptor
211617_at	0.999	0.010512	-3.01002	-4.5	-1.57299	ALDOAP2	aldolase, fructose-bisphosphate A pseudogene 2
212405_s_at	0.999	0.010538	-3.00871	-4.5	-1.64064	METTL13	methyltransferase like 13
221403_s_at	0.999	0.010568	3.00722	-4.5	1.42076	INSL6	insulin like 6
202251_at	0.999	0.010572	-3.00699	-4.5	-1.40241	PRPF3	pre-mRNA processing factor 3
207805_s_at	0.999	0.01059	-3.0061	-4.5	-1.60034	PSMD9	proteasome 26S subunit, non-ATPase 9
215521_at	0.999	0.010607	3.00525	-4.5	1.7332	PHC3	polyhomeotic homolog 3
221288_at	0.999	0.010651	3.00307	-4.5	1.89183	GPR22	G protein-coupled receptor 22
209616_s_at	0.999	0.010691	-3.00107	-4.5	-1.68834	LOC100653057///CES1	liver carboxylesterase 1-like///carboxylesterase 1
208252_s_at	0.999	0.010699	3.00069	-4.5	1.1834	CHST3	carbohydrate sulfotransferase 3
203953_s_at	0.999	0.010712	3.00005	-4.5	1.75702	CLDN3	claudin 3
207420_at	0.999	0.010735	2.99891	-4.5	1.16778	COLEC10	collectin subfamily member 10
202540_s_at	0.999	0.010759	-2.9977	-4.5	-1.71315	HMGCR	3-hydroxy-3-methylglutaryl-CoA reductase
219500_at	0.999	0.010766	2.99735	-4.5	1.78	CLCF1	cardiotrophin-like cytokine factor 1
208175_s_at	0.999	0.010887	2.99146	-4.5	1.97592	DMP1	dentin matrix acidic phosphoprotein 1
207918_s_at	0.999	0.010922	2.98974	-4.5	2.35061	TSPY10///TSPY8///TSPY4///TSPY3///TSPY1	testis specific protein, Y-linked 10///testis specific protein, Y-linked 8///testis specific protein, Y-linked 4///testis specific protein, Y-linked 3///testis specific protein, Y-linked 1
219338_s_at	0.999	0.010932	2.98926	-4.5	2.01914	LRRC49	leucine rich repeat containing 49
220436_at	0.999	0.011016	2.98521	-4.5	1.05859	CNTNAP3P2	contactin associated protein-like 3 pseudogene 2
217024_x_at	0.999	0.011065	-2.98282	-4.5	-1.30261
215294_s_at	0.999	0.01119	-2.97686	-4.5	-2.4613	SMARCA1	SWI/SNF related, matrix associated, actin dependent regulator of chromatin, subfamily a, member 1
220489_s_at	0.999	0.011252	2.97394	-4.5	1.69422	SERINC2	serine incorporator 2
201766_at	0.999	0.011272	2.97298	-4.5	1.74765	ELAC2	elaC ribonuclease Z 2
212129_at	0.999	0.011479	-2.96336	-4.5	-1.80042	NIPA2	non imprinted in Prader-Willi/Angelman syndrome 2
209730_at	0.999	0.011505	2.96212	-4.5	1.36014	SEMA3F	semaphorin 3F
214841_at	0.999	0.011571	-2.95913	-4.5	-1.45868	CNIH3	cornichon family AMPA receptor auxiliary protein 3
205289_at	0.999	0.011654	2.95533	-4.5	1.55372	BMP2	bone morphogenetic protein 2
202479_s_at	0.999	0.011779	2.94966	-4.5	1.65031	TRIB2	tribbles pseudokinase 2
204803_s_at	0.999	0.01179	-2.94915	-4.5	-1.61372	RRAD	RRAD, Ras related glycolysis inhibitor and calcium channel regulator
217976_s_at	0.999	0.01179	2.94914	-4.5	2.08609	DYNC1LI1	dynein cytoplasmic 1 light intermediate chain 1
206117_at	0.999	0.011802	2.9486	-4.5	1.54167	TPM1	tropomyosin 1 (alpha)
221386_at	0.999	0.011872	2.94549	-4.5	1.40458	OR3A2	olfactory receptor family 3 subfamily A member 2
219956_at	0.999	0.011914	2.9436	-4.5	1.56055	GALNT6	polypeptide N-acetylgalactosaminyltransferase 6
205689_at	0.999	0.01208	2.93624	-4.5	2.10893	PCNX2	pecanex homolog 2 (Drosophila)
219617_at	0.999	0.012122	-2.93441	-4.5	-1.13741	CAMKMT	calmodulin-lysine N-methyltransferase
206196_s_at	0.999	0.012272	2.9279	-4.5	1.14824	RUNDC3A	RUN domain containing 3A
221544_s_at	0.999	0.01234	2.92498	-4.51	1.60544	MED16	mediator complex subunit 16
221795_at	0.999	0.012383	2.92312	-4.51	2.01115	NTRK2	neurotrophic receptor tyrosine kinase 2
215615_x_at	0.999	0.012461	2.91979	-4.51	1.64118
217776_at	0.999	0.012483	-2.91886	-4.51	-1.65795	RDH11	retinol dehydrogenase 11 (all-trans/9-cis/11-cis)
211798_x_at	0.999	0.01249	2.91853	-4.51	1.30198	IGLJ3	immunoglobulin lambda joining 3
206056_x_at	0.999	0.012531	2.91679	-4.51	1.05056	SPN	sialophorin
202321_at	0.999	0.012532	2.91676	-4.51	1.7536	GGPS1	geranylgeranyl diphosphate synthase 1
203452_at	0.999	0.012638	2.91231	-4.51	1.13417	B3GAT3	beta-1,3-glucuronyltransferase 3
206468_s_at	0.999	0.012675	2.91075	-4.51	1.28976	METTL13	methyltransferase like 13
211085_s_at	0.999	0.012759	2.90724	-4.51	1.9582	STK4	serine/threonine kinase 4
201415_at	0.999	0.012795	-2.90575	-4.51	-1.35809	GSS	glutathione synthetase
217416_x_at	0.999	0.013019	2.89653	-4.51	1.52434
208417_at	0.999	0.013103	2.89312	-4.51	1.29716	FGF6	fibroblast growth factor 6
206557_at	0.999	0.013205	2.88897	-4.51	1.65288	ZNF702P	zinc finger protein 702, pseudogene
208427_s_at	0.999	0.013275	2.88617	-4.51	1.37484	ELAVL2	ELAV like neuron-specific RNA binding protein 2
212964_at	0.999	0.013308	-2.88484	-4.51	-2.04954	HIC2	hypermethylated in cancer 2
221110_x_at	0.999	0.013512	2.8768	-4.51	1.20808	PDE11A	phosphodiesterase 11A
218082_s_at	0.999	0.013574	-2.87435	-4.51	-1.49626	UBP1	upstream binding protein 1 (LBP-1a)
208141_s_at	0.999	0.01364	2.87176	-4.51	1.76758	DOHH	deoxyhypusine hydroxylase/monooxygenase
216833_x_at	0.999	0.013706	2.86921	-4.51	1.92568	GYPB	glycophorin B (MNS blood group)
208506_at	0.999	0.013813	2.86509	-4.51	2.1059	HIST1H3F	histone cluster 1, H3f
206815_at	0.999	0.013872	2.86282	-4.51	1.23093	SPAG8	sperm associated antigen 8
220613_s_at	0.999	0.01401	2.85753	-4.51	2.33707	SYTL2	synaptotagmin like 2
222288_at	0.999	0.014041	-2.85638	-4.51	-1.97917
216589_at	0.999	0.014097	2.85427	-4.51	1.69241
222318_at	0.999	0.01412	2.8534	-4.51	1.3076	ZNF324B	zinc finger protein 324B
205840_x_at	0.999	0.014472	2.8403	-4.51	1.42274	GH1	growth hormone 1
210625_s_at	0.999	0.014477	2.84013	-4.51	1.36306	AKAP1	A-kinase anchoring protein 1
210905_x_at	0.999	0.014598	2.83568	-4.51	1.52135	POU5F1P4	POU class 5 homeobox 1 pseudogene 4
212229_s_at	0.999	0.014606	2.83541	-4.51	1.21174	FBXO21	F-box protein 21
200628_s_at	0.999	0.014628	2.83462	-4.51	1.09579	WARS	tryptophanyl-tRNA synthetase
219637_at	0.999	0.014753	2.83007	-4.51	1.75563	ARMC9	armadillo repeat containing 9
208903_at	0.999	0.014811	2.828	-4.51	1.19712	RPS28	ribosomal protein S28
208601_s_at	0.999	0.014819	2.82771	-4.51	1.78559	TUBB1	tubulin beta 1 class VI
220076_at	0.999	0.014863	-2.82613	-4.51	-1.69302	ANKH	ANKH inorganic pyrophosphate transport regulator
206382_s_at	0.999	0.014909	-2.82448	-4.51	-1.68078	BDNF	brain derived neurotrophic factor
210557_x_at	0.999	0.014956	2.82281	-4.51	1.7833	CSF1	colony stimulating factor 1
209700_x_at	0.999	0.015154	-2.81583	-4.51	-1.98959	PDE4DIP	phosphodiesterase 4D interacting protein
37433_at	0.999	0.01522	2.81352	-4.51	1.58723	PIAS2	protein inhibitor of activated STAT 2
216345_at	0.999	0.015223	2.81339	-4.51	1.60438	ZSWIM8	zinc finger SWIM-type containing 8
213751_at	0.999	0.015353	-2.80888	-4.51	-1.63516	PPP1R37	protein phosphatase 1 regulatory subunit 37
206442_at	0.999	0.015395	2.80742	-4.51	1.29488	SEMG1	semenogelin I
220641_at	0.999	0.015411	2.80687	-4.51	1.3636	NOX5	NADPH oxidase, EF-hand calcium binding domain 5
213212_x_at	0.999	0.015422	-2.8065	-4.51	-1.88474	LOC102724093///GOLGA6L4///GOLGA6L9///GOLGA6L5P	golgin subfamily A member 6-like protein 4///golgin A6 family-like 4///golgin A6 family-like 9///golgin A6 family-like 5, pseudogene
214895_s_at	0.999	0.015575	2.80124	-4.51	1.29019	ADAM10	ADAM metallopeptidase domain 10
219093_at	0.999	0.015584	2.80095	-4.51	1.75885	PID1	phosphotyrosine interaction domain containing 1
212897_at	0.999	0.015656	2.79849	-4.51	1.3229	CDK19	cyclin dependent kinase 19
221591_s_at	0.999	0.015731	2.79595	-4.51	1.20359	FAM64A	family with sequence similarity 64 member A
212737_at	0.999	0.015745	-2.79546	-4.51	-1.12903	GM2A	GM2 ganglioside activator
207046_at	0.999	0.015787	2.79406	-4.51	1.50811	HIST2H4B///HIST4H4///HIST2H4A///HIST1H4L///HIST1H4E///HIST1H4B///HIST1H4H///HIST1H4C///HIST1H4J///HIST1H4K///HIST1H4F///HIST1H4D///HIST1H4A///HIST1H4I	histone cluster 2, H4b///histone cluster 4, H4///histone cluster 2, H4a///histone cluster 1, H4l///histone cluster 1, H4e///histone cluster 1, H4b///histone cluster 1, H4h///histone cluster 1, H4c///histone cluster 1, H4j///histone cluster 1, H4k///histone cluster 1, H4f///histone cluster 1, H4d///histone cluster 1, H4a///histone cluster 1, H4i
212328_at	0.999	0.015802	2.79355	-4.51	1.5742	LIMCH1	LIM and calponin homology domains 1
210604_at	0.999	0.015885	2.79074	-4.51	1.25563	GNAT2	G protein subunit alpha transducin 2
218806_s_at	0.999	0.015895	2.79041	-4.51	1.06856	VAV3	vav guanine nucleotide exchange factor 3
216403_at	0.999	0.015934	2.78912	-4.51	1.4586	SP3P	Sp3 transcription factor pseudogene
203691_at	0.999	0.016047	-2.78535	-4.51	-2.34376	PI3	peptidase inhibitor 3
211766_s_at	0.999	0.016076	-2.78439	-4.51	-1.43657	PNLIPRP2	pancreatic lipase related protein 2 (gene/pseudogene)
220993_s_at	0.999	0.016087	2.78403	-4.51	1.40405	GPR63	G protein-coupled receptor 63
212592_at	0.999	0.016095	2.78378	-4.51	1.86381	JCHAIN	joining chain of multimeric IgA and IgM
220895_at	0.999	0.016141	2.78223	-4.51	1.52201	USP29	ubiquitin specific peptidase 29
205160_at	0.999	0.016186	2.78075	-4.51	1.10263	PEX11A	peroxisomal biogenesis factor 11 alpha
202815_s_at	0.999	0.016209	-2.78001	-4.51	-1.65164	HEXIM1	hexamethylene bisacetamide inducible 1
206928_at	0.999	0.016223	2.77956	-4.51	1.86776	ZNF124	zinc finger protein 124
219172_at	0.999	0.016238	-2.77906	-4.51	-1.63772	UBTD1	ubiquitin domain containing 1
208544_at	0.999	0.016241	2.77894	-4.51	1.01876	ADRA2B	adrenoceptor alpha 2B
215483_at	0.999	0.016257	-2.77843	-4.51	-1.46179	AKAP9	A-kinase anchoring protein 9
217228_s_at	0.999	0.016259	2.77835	-4.51	2.00252	ASB4	ankyrin repeat and SOCS box containing 4
204677_at	0.999	0.016385	2.77425	-4.51	1.27423	CDH5	cadherin 5
208889_s_at	0.999	0.016467	2.77159	-4.51	1.46003	NCOR2	nuclear receptor corepressor 2
41469_at	0.999	0.0165	-2.77052	-4.51	-2.07985	PI3	peptidase inhibitor 3
222201_s_at	0.999	0.016529	2.7696	-4.51	2.03967	CASP8AP2	caspase 8 associated protein 2
208910_s_at	0.999	0.016538	-2.76932	-4.51	-1.73505	C1QBP	complement C1q binding protein
207368_at	0.999	0.016555	2.76876	-4.51	1.05394	HTR1D	5-hydroxytryptamine receptor 1D
206693_at	0.999	0.016581	2.76792	-4.51	1.33491	IL7	interleukin 7
216436_at	0.999	0.016671	-2.76504	-4.51	-1.57582	PIK3R4	phosphoinositide-3-kinase regulatory subunit 4
204648_at	0.999	0.01674	2.76284	-4.51	1.20537	NPR1	natriuretic peptide receptor 1
213539_at	0.999	0.016798	-2.76099	-4.51	-1.50944	CD3D	CD3d molecule
206489_s_at	0.999	0.017061	-2.75271	-4.51	-1.47587	DLGAP1	DLG associated protein 1
203772_at	0.999	0.017225	-2.74762	-4.51	-1.37402	BLVRA	biliverdin reductase A
219475_at	0.999	0.017316	2.7448	-4.51	1.37638	OSGIN1	oxidative stress induced growth inhibitor 1
212067_s_at	0.999	0.017323	2.7446	-4.51	1.20591	C1R	complement C1r subcomponent
217659_at	0.999	0.017326	-2.74451	-4.51	-1.47598
215261_at	0.999	0.017435	2.74118	-4.51	1.55292
219737_s_at	0.999	0.017456	2.74053	-4.51	1.23346	PCDH9	protocadherin 9
218910_at	0.999	0.01755	-2.73766	-4.51	-1.5222	ANO10	anoctamin 10
211018_at	0.999	0.017725	2.73236	-4.51	2.09347	LSS	lanosterol synthase (2,3-oxidosqualene-lanosterol cyclase)
212104_s_at	0.999	0.017792	2.73035	-4.51	1.10906	RBFOX2	RNA binding protein, fox-1 homolog 2
208133_at	0.999	0.017857	2.7284	-4.51	1.51887	RFC1	replication factor C subunit 1
213949_s_at	0.999	0.017952	2.72557	-4.51	1.78832	DOHH	deoxyhypusine hydroxylase/monooxygenase
213656_s_at	0.999	0.018107	-2.72101	-4.51	-1.70523	KLC1	kinesin light chain 1
204561_x_at	0.999	0.018125	2.72047	-4.51	1.27997	APOC4-APOC2///APOC4///APOC2	APOC4-APOC2 readthrough (NMD candidate)///apolipoprotein C4///apolipoprotein C2
218404_at	0.999	0.01823	2.71738	-4.51	1.02789	SNX10	sorting nexin 10
212508_at	0.999	0.018239	-2.71714	-4.51	-1.51239	MOAP1	modulator of apoptosis 1
213671_s_at	0.999	0.01829	-2.71563	-4.51	-1.0727	MIR6758///MARS	microRNA 6758///methionyl-tRNA synthetase
215393_s_at	0.999	0.018311	2.71503	-4.51	1.62389	COBLL1	cordon-bleu WH2 repeat protein like 1
218395_at	0.999	0.018313	-2.71496	-4.51	-2.21877	ACTR6	ARP6 actin-related protein 6 homolog
213629_x_at	0.999	0.018327	-2.71456	-4.51	-1.34461	MT1F	metallothionein 1F
204460_s_at	0.999	0.018332	2.71442	-4.51	1.08057	RAD1	RAD1 checkpoint DNA exonuclease
213993_at	0.999	0.018432	2.71151	-4.51	1.53173	SPON1	spondin 1
205341_at	0.999	0.018531	2.70864	-4.52	1.09599	EHD2	EH domain containing 2
215626_at	0.999	0.018547	2.7082	-4.52	1.52933
201280_s_at	0.999	0.018613	2.70631	-4.52	1.41917	LOC101926921///DAB2	uncharacterized LOC101926921///DAB2, clathrin adaptor protein
213491_x_at	0.999	0.018764	-2.70198	-4.52	-1.89195	RPN2	ribophorin II
204438_at	0.999	0.018808	2.70074	-4.52	1.69277	MRC1	mannose receptor, C type 1
215411_s_at	0.999	0.018815	-2.70055	-4.52	-1.34778	TRAF3IP2	TRAF3 interacting protein 2
207304_at	0.999	0.018867	-2.69907	-4.52	-1.62638	ZNF45	zinc finger protein 45
222120_at	0.999	0.018984	2.69577	-4.52	1.16629	ZNF764	zinc finger protein 764
220910_at	0.999	0.019046	2.69402	-4.52	1.35606	FRAS1	Fraser extracellular matrix complex subunit 1
200771_at	0.999	0.01915	2.69111	-4.52	1.72821	LAMC1	laminin subunit gamma 1
209544_at	0.999	0.01915	-2.69111	-4.52	-1.43618	RIPK2	receptor interacting serine/threonine kinase 2
220657_at	0.999	0.019212	2.68938	-4.52	2.02293	KLHL11	kelch like family member 11
212800_at	0.999	0.019306	-2.68679	-4.52	-1.70006	STX6	syntaxin 6
210926_at	0.999	0.019313	2.68659	-4.52	1.61961	POTEKP	POTE ankyrin domain family member K, pseudogene
211170_s_at	0.999	0.019315	2.68653	-4.52	1.45285	PDE10A	phosphodiesterase 10A
221186_at	0.999	0.019326	2.68623	-4.52	2.13632	LOC100131532	uncharacterized LOC100131532
219643_at	0.999	0.019416	-2.68376	-4.52	-1.97979	LRP1B	LDL receptor related protein 1B
217086_at	0.999	0.019471	2.68223	-4.52	1.32551	CHRNB3	cholinergic receptor nicotinic beta 3 subunit
214276_at	0.999	0.01949	2.68172	-4.52	1.11554	KLF12	Kruppel like factor 12
218619_s_at	0.999	0.019512	2.68112	-4.52	1.16521	SUV39H1	suppressor of variegation 3-9 homolog 1
217590_s_at	0.999	0.01955	2.68008	-4.52	1.04002	TRPA1	transient receptor potential cation channel subfamily A member 1
209872_s_at	0.999	0.019569	2.67957	-4.52	2.0384	PKP3	plakophilin 3
216908_x_at	0.999	0.019583	2.67919	-4.52	1.54831	RRN3P1	RRN3 homolog, RNA polymerase I transcription factor pseudogene 1
202535_at	0.999	0.019603	2.67862	-4.52	1.4757	FADD	Fas associated via death domain
203522_at	0.999	0.019688	2.67631	-4.52	1.12996	CCS	copper chaperone for superoxide dismutase
210575_at	0.999	0.019701	2.67596	-4.52	1.16834	NUDC	nuclear distribution C, dynein complex regulator
207237_at	0.999	0.019755	2.67451	-4.52	1.64295	KCNA3	potassium voltage-gated channel subfamily A member 3
212234_at	0.999	0.01978	2.67382	-4.52	1.57676	ASXL1	additional sex combs like 1, transcriptional regulator
218392_x_at	0.999	0.019897	2.67069	-4.52	1.45196	SFXN1	sideroflexin 1
205460_at	0.999	0.0199	2.67061	-4.52	1.37871	NPAS2	neuronal PAS domain protein 2
204075_s_at	0.999	0.019935	-2.66965	-4.52	-1.56785	CEP104	centrosomal protein 104
209369_at	0.999	0.019991	2.66817	-4.52	0.970701	ANXA3	annexin A3
207873_x_at	0.999	0.020022	2.66734	-4.52	1.4122	SEZ6L	seizure related 6 homolog like
212788_x_at	0.999	0.020049	-2.66662	-4.52	-1.21826	FTL	ferritin light chain
205974_at	0.999	0.020092	2.66548	-4.52	1.24154	HOXD1	homeobox D1
220261_s_at	0.999	0.020121	2.66469	-4.52	1.93847	ZDHHC4	zinc finger DHHC-type containing 4
210880_s_at	0.999	0.020148	2.66397	-4.52	1.59927	EFS	embryonal Fyn-associated substrate
213259_s_at	0.999	0.02015	2.66392	-4.52	1.20385	SARM1	sterile alpha and TIR motif containing 1
214740_at	0.999	0.020228	2.66185	-4.52	1.10941	UPK3BL///POLR2J3///POLR2J2///POLR2J	uroplakin 3B-like///RNA polymerase II subunit J3///RNA polymerase II subunit J2///RNA polymerase II subunit J
205835_s_at	0.999	0.020279	-2.66052	-4.52	-1.27844	YTHDC2	YTH domain containing 2
200028_s_at	0.999	0.02032	-2.65943	-4.52	-1.59406	STARD7	StAR related lipid transfer domain containing 7
219467_at	0.999	0.020487	-2.65506	-4.52	-1.35197	GIN1	gypsy retrotransposon integrase 1
222294_s_at	0.999	0.020498	-2.65478	-4.52	-1.24528	RAB27A	RAB27A, member RAS oncogene family
204171_at	0.999	0.020567	-2.65298	-4.52	-0.871354	RPS6KB1	ribosomal protein S6 kinase B1
220473_s_at	0.999	0.020776	2.64756	-4.52	1.40107	ZCCHC4	zinc finger CCHC-type containing 4
205321_at	0.999	0.0208	2.64696	-4.52	1.26705	EIF2S3	eukaryotic translation initiation factor 2 subunit gamma
209599_s_at	0.999	0.020955	2.64298	-4.52	1.4674	PRUNE1	prune exopolyphosphatase
211150_s_at	0.999	0.020974	2.6425	-4.52	1.39221	DLAT	dihydrolipoamide S-acetyltransferase
219207_at	0.999	0.020991	-2.64207	-4.52	-1.1698	EDC3	enhancer of mRNA decapping 3
215814_at	0.999	0.021026	2.64116	-4.52	1.7494	DST	dystonin
219046_s_at	0.999	0.021029	2.64109	-4.52	1.86305	PKNOX2	PBX/knotted 1 homeobox 2
205012_s_at	0.999	0.021034	2.64097	-4.52	1.57281	HAGH	hydroxyacylglutathione hydrolase
220470_at	0.999	0.02104	2.64081	-4.52	1.39452	BET1L	Bet1 golgi vesicular membrane trafficking protein like
219347_at	0.999	0.021166	-2.63762	-4.52	-0.972547	NUDT15	nudix hydrolase 15
208911_s_at	0.999	0.021173	-2.63744	-4.52	-1.35013	PDHB	pyruvate dehydrogenase (lipoamide) beta
220669_at	0.999	0.021199	2.63679	-4.52	0.99811	OTUD4	OTU deubiquitinase 4
210581_x_at	0.999	0.021254	2.63541	-4.52	0.879156	PATZ1	POZ/BTB and AT hook containing zinc finger 1
221633_at	0.999	0.021311	2.63397	-4.52	1.09037	NCAPH2	non-SMC condensin II complex subunit H2
216869_at	0.999	0.021347	2.63307	-4.52	1.0471	PDE1C	phosphodiesterase 1C
203333_at	0.999	0.021534	-2.6284	-4.52	-1.29235	KIFAP3	kinesin associated protein 3
210524_x_at	0.999	0.021537	-2.62832	-4.52	-1.25929
215272_at	0.999	0.021719	2.62382	-4.52	2.07223	OGG1	8-oxoguanine DNA glycosylase
220961_s_at	0.999	0.02197	2.61765	-4.52	1.72877	TBRG4	transforming growth factor beta regulator 4
210661_at	0.999	0.022008	2.61675	-4.52	1.61206	GLRA3	glycine receptor alpha 3
215614_at	0.999	0.022104	2.6144	-4.52	1.36469
214761_at	0.999	0.022201	2.61206	-4.52	1.59551	ZNF423	zinc finger protein 423
204002_s_at	0.999	0.022224	2.61151	-4.52	1.05805	ICA1	islet cell autoantigen 1
214556_at	0.999	0.022239	2.61115	-4.52	1.14065	SSTR4	somatostatin receptor 4
209015_s_at	0.999	0.022252	-2.61084	-4.52	-1.31261	DNAJB6	DnaJ heat shock protein family (Hsp40) member B6
215884_s_at	0.999	0.022263	-2.61057	-4.52	-1.67404	UBQLN2	ubiquilin 2
218685_s_at	0.999	0.022319	-2.60922	-4.52	-1.54208	SMUG1	single-strand-selective monofunctional uracil-DNA glycosylase 1
220902_at	0.999	0.02232	-2.6092	-4.52	-1.82052
210531_at	0.999	0.02236	2.60825	-4.52	1.04692	NR2C1	nuclear receptor subfamily 2 group C member 1
203498_at	0.999	0.022364	2.60815	-4.52	1.23608	RCAN2	regulator of calcineurin 2
218221_at	0.999	0.022377	-2.60783	-4.52	-1.62763	ARNT	aryl hydrocarbon receptor nuclear translocator
213523_at	0.999	0.022385	-2.60764	-4.52	-0.948615	CCNE1	cyclin E1
221145_at	0.999	0.022547	2.60378	-4.52	1.99176
35820_at	0.999	0.022577	-2.60306	-4.52	-1.95363	GM2A	GM2 ganglioside activator
220130_x_at	0.999	0.022629	2.60182	-4.52	1.81133	LTB4R2	leukotriene B4 receptor 2
222274_at	0.999	0.022727	2.59952	-4.52	1.55869	ZDHHC8P1	zinc finger DHHC-type containing 8 pseudogene 1
207286_at	0.999	0.022793	2.59796	-4.52	1.58226	CEP135	centrosomal protein 135
205565_s_at	0.999	0.022882	2.59588	-4.52	1.50293	FXN	frataxin
218413_s_at	0.999	0.022899	2.59548	-4.52	1.6749	ZNF639	zinc finger protein 639
220026_at	0.999	0.022924	-2.59488	-4.52	-1.39907	CLCA4	chloride channel accessory 4
201331_s_at	0.999	0.022951	-2.59425	-4.52	-1.11413	STAT6	signal transducer and activator of transcription 6
203399_x_at	0.999	0.022997	2.59319	-4.52	1.25704	PSG11///PSG3	pregnancy specific beta-1-glycoprotein 11///pregnancy specific beta-1-glycoprotein 3
217547_x_at	0.999	0.023163	2.58934	-4.52	2.24445	ZNF675	zinc finger protein 675
215991_s_at	0.999	0.023192	2.58866	-4.52	1.7718	EMC1	ER membrane protein complex subunit 1
215918_s_at	0.999	0.023212	2.58819	-4.52	1.11898	SPTBN1	spectrin beta, non-erythrocytic 1
219465_at	0.999	0.023286	2.58649	-4.52	2.06381	APOA2	apolipoprotein A2
208670_s_at	0.999	0.023305	2.58605	-4.52	1.14773	EID1	EP300 interacting inhibitor of differentiation 1
217012_at	0.999	0.023341	2.58522	-4.52	1.65549
212696_s_at	0.999	0.023431	-2.58316	-4.52	-1.14238	RNF4	ring finger protein 4
214145_s_at	0.999	0.023472	2.58223	-4.52	1.32379	SPTB	spectrin beta, erythrocytic
214610_at	0.999	0.023483	2.58196	-4.52	1.62178	CYP11B1	cytochrome P450 family 11 subfamily B member 1
210687_at	0.999	0.023514	-2.58126	-4.52	-1.43911	CPT1A	carnitine palmitoyltransferase 1A
212267_at	0.999	0.023547	-2.5805	-4.52	-2.01946	WAPL	WAPL cohesin release factor
218989_x_at	0.999	0.023631	-2.57859	-4.52	-1.57556	SLC30A5	solute carrier family 30 member 5
203307_at	0.999	0.023703	-2.57697	-4.52	-1.51596	GNL1	G protein nucleolar 1 (putative)
213122_at	0.999	0.023718	2.57664	-4.52	2.00209	TSPYL5	TSPY like 5
211670_x_at	0.999	0.023728	2.5764	-4.52	1.27389	SSX3	SSX family member 3
219233_s_at	0.999	0.023799	2.5748	-4.52	1.04136	GSDMB	gasdermin B
212121_at	0.999	0.023884	2.57288	-4.52	1.28034	TCTN3	tectonic family member 3
214879_x_at	0.999	0.023899	2.57256	-4.52	1.26745	USF2	upstream transcription factor 2, c-fos interacting
220563_s_at	0.999	0.024118	2.56766	-4.52	1.89451	SHANK1	SH3 and multiple ankyrin repeat domains 1
211803_at	0.999	0.024197	2.5659	-4.52	1.38685	CDK2	cyclin dependent kinase 2
207710_at	0.999	0.024332	-2.5629	-4.52	-1.96844	LCE2B	late cornified envelope 2B
203686_at	0.999	0.024349	2.56253	-4.52	1.15916	MPG	N-methylpurine DNA glycosylase
221916_at	0.999	0.02444	2.56054	-4.52	1.76117	NEFL	neurofilament, light polypeptide
201117_s_at	0.999	0.024461	-2.56008	-4.52	-1.91062	CPE	carboxypeptidase E
221424_s_at	0.999	0.024475	2.55976	-4.52	1.03934	OR51E2	olfactory receptor family 51 subfamily E member 2
41858_at	0.999	0.024477	-2.55972	-4.52	-1.24306	PGAP2	post-GPI attachment to proteins 2
206153_at	0.999	0.024534	-2.55847	-4.52	-1.74552	CYP4F11	cytochrome P450 family 4 subfamily F member 11
220218_at	0.999	0.024564	-2.55781	-4.52	-1.20932	SPATA6L	spermatogenesis associated 6 like
202219_at	0.999	0.024796	-2.55277	-4.52	-1.74522	SLC6A8	solute carrier family 6 member 8
206553_at	0.999	0.024798	2.55273	-4.52	1.1159	OAS2	2'-5'-oligoadenylate synthetase 2
202817_s_at	0.999	0.024855	-2.55149	-4.52	-1.54364	SS18	SS18, nBAF chromatin remodeling complex subunit
205440_s_at	0.999	0.024856	2.55147	-4.52	1.68947	NPY1R	neuropeptide Y receptor Y1
217428_s_at	0.999	0.025015	2.54804	-4.52	1.7442	COL10A1	collagen type X alpha 1 chain
207272_at	0.999	0.025169	-2.54475	-4.52	-2.13567	ZNF80	zinc finger protein 80
212606_at	0.999	0.025199	-2.54411	-4.52	-1.66864	WDFY3	WD repeat and FYVE domain containing 3
206593_s_at	0.999	0.02523	-2.54344	-4.52	-1.28308	MED22	mediator complex subunit 22
210819_x_at	0.999	0.025296	2.54203	-4.52	1.40467	DIO2	deiodinase, iodothyronine, type II
207693_at	0.999	0.025311	2.54172	-4.52	1.17022	CACNB4	calcium voltage-gated channel auxiliary subunit beta 4
213409_s_at	0.999	0.025409	2.53964	-4.52	1.54797	RHEB	Ras homolog enriched in brain
214340_at	0.999	0.025416	2.53949	-4.52	0.96569	ALOX12P2	arachidonate 12-lipoxygenase pseudogene 2
202898_at	0.999	0.025474	2.53828	-4.52	1.07716	SDC3	syndecan 3
214680_at	0.999	0.02548	2.53815	-4.52	1.27769	NTRK2	neurotrophic receptor tyrosine kinase 2
222141_at	0.999	0.025518	2.53734	-4.52	1.57296	KLHL22	kelch like family member 22
219669_at	0.999	0.025555	-2.53655	-4.52	-1.64397	CD177	CD177 molecule
203095_at	0.999	0.02557	2.53624	-4.52	1.59863	MTIF2	mitochondrial translational initiation factor 2
222295_x_at	0.999	0.025572	2.5362	-4.52	1.80517
213693_s_at	0.999	0.025615	-2.5353	-4.52	-1.7535	MUC1	mucin 1, cell surface associated
204146_at	0.999	0.025651	2.53454	-4.52	1.34526	RAD51AP1	RAD51 associated protein 1
217088_s_at	0.999	0.025658	2.5344	-4.52	1.08534	NCR1	natural cytotoxicity triggering receptor 1
203065_s_at	0.999	0.025674	2.53407	-4.52	1.58917	CAV1	caveolin 1
210793_s_at	0.999	0.025682	-2.5339	-4.52	-0.864317	NUP98	nucleoporin 98
205969_at	0.999	0.025703	-2.53346	-4.52	-1.48611	AADAC	arylacetamide deacetylase
205610_at	0.999	0.025803	2.53137	-4.52	1.14704	MYOM1	myomesin 1
210583_at	0.999	0.025822	-2.53097	-4.52	-1.28908	POLDIP3	DNA polymerase delta interacting protein 3
221707_s_at	0.999	0.025838	2.53063	-4.52	1.27791	VPS53	VPS53, GARP complex subunit
205053_at	0.999	0.026001	2.52726	-4.52	1.43366	PRIM1	primase (DNA) subunit 1
207711_at	0.999	0.026028	-2.52669	-4.52	-1.38119	SOGA1	suppressor of glucose, autophagy associated 1
220415_at	0.999	0.026116	2.52488	-4.52	1.5258	FPGT-TNNI3K///TNNI3K	FPGT-TNNI3K readthrough///TNNI3 interacting kinase
222061_at	0.999	0.026346	-2.52016	-4.52	-1.41204	CD58	CD58 molecule
218348_s_at	0.999	0.026399	-2.51907	-4.52	-1.68873	ZC3H7A	zinc finger CCCH-type containing 7A
218629_at	0.999	0.026425	2.51855	-4.52	1.58834	SMO	smoothened, frizzled class receptor
36545_s_at	0.999	0.026479	2.51746	-4.52	1.49969	SFI1	SFI1 centrin binding protein
202669_s_at	0.999	0.02651	-2.51681	-4.52	-1.7314	EFNB2	ephrin B2
219849_at	0.999	0.026539	-2.51623	-4.52	-1.71255	ZNF671	zinc finger protein 671
204458_at	0.999	0.026586	-2.51528	-4.52	-1.54624	PLA2G15	phospholipase A2 group XV
220609_at	0.999	0.026665	2.51368	-4.52	1.93197	LOC202181	SUMO interacting motifs containing 1 pseudogene
202319_at	0.999	0.026775	2.51146	-4.52	1.83977	SENP6	SUMO1/sentrin specific peptidase 6
202223_at	0.999	0.026791	2.51115	-4.52	0.984288	STT3A	STT3A, catalytic subunit of the oligosaccharyltransferase complex
206407_s_at	0.999	0.026841	2.51014	-4.52	1.24094	CCL13	C-C motif chemokine ligand 13
221811_at	0.999	0.027004	2.50688	-4.52	1.46869	PGAP3	post-GPI attachment to proteins 3
220393_at	0.999	0.02704	2.50617	-4.52	2.53071	LGSN	lengsin, lens protein with glutamine synthetase domain
219524_s_at	0.999	0.027074	2.50548	-4.52	1.43679	NDUFAF5	NADH:ubiquinone oxidoreductase complex assembly factor 5
216806_at	0.999	0.027258	-2.50184	-4.52	-1.27677
213800_at	0.999	0.027338	2.50026	-4.53	1.68704	CFH	complement factor H
216076_at	0.999	0.027351	2.5	-4.53	0.98349	L3MBTL1	l(3)mbt-like 1 (Drosophila)
206942_s_at	0.999	0.027366	2.49971	-4.53	1.39443	PMCH	pro-melanin concentrating hormone
200951_s_at	0.999	0.027384	-2.49936	-4.53	-0.933447	CCND2	cyclin D2
205202_at	0.999	0.027391	-2.49921	-4.53	-1.47067	PCMT1	protein-L-isoaspartate (D-aspartate) O-methyltransferase
212513_s_at	0.999	0.027396	-2.49912	-4.53	-1.53424	USP33	ubiquitin specific peptidase 33
205042_at	0.999	0.027441	-2.49822	-4.53	-1.16213	GNE	glucosamine (UDP-N-acetyl)-2-epimerase/N-acetylmannosamine kinase
222311_s_at	0.999	0.027458	2.4979	-4.53	1.13992	SCAF4	SR-related CTD associated factor 4
214286_at	0.999	0.02751	2.49688	-4.53	1.05046	GNAT1	G protein subunit alpha transducin 1
207672_at	0.999	0.027598	-2.49515	-4.53	-1.1424	RFX4	regulatory factor X4
209861_s_at	0.999	0.027626	-2.4946	-4.53	-1.57476	METAP2	methionyl aminopeptidase 2
203685_at	0.999	0.027701	2.49314	-4.53	1.16962	BCL2	BCL2, apoptosis regulator
218390_s_at	0.999	0.027708	2.49302	-4.53	1.75501	FAM204A	family with sequence similarity 204 member A
216493_s_at	0.999	0.027716	2.49286	-4.53	1.38434	IGF2BP3	insulin like growth factor 2 mRNA binding protein 3
214365_at	0.999	0.027719	-2.49281	-4.53	-1.47186	TPM3	tropomyosin 3
201189_s_at	0.999	0.02801	-2.48717	-4.53	-1.26485	ITPR3	inositol 1,4,5-trisphosphate receptor type 3
216601_at	0.999	0.028083	2.48576	-4.53	1.09352	AOC4P	amine oxidase, copper containing 4, pseudogene
202989_at	0.999	0.028105	-2.48534	-4.53	-1.99388	RGS1	regulator of G-protein signaling 1
206886_x_at	0.999	0.028111	2.48524	-4.53	1.10995	GH1	growth hormone 1
202097_at	0.999	0.028145	-2.48457	-4.53	-0.900755	NUP153	nucleoporin 153
204427_s_at	0.999	0.02817	-2.4841	-4.53	-1.44202	TMED2	transmembrane p24 trafficking protein 2
204880_at	0.999	0.028267	-2.48225	-4.53	-1.32413	MGMT	O-6-methylguanine-DNA methyltransferase
215016_x_at	0.999	0.028317	2.48128	-4.53	1.25528	DST	dystonin
208138_at	0.999	0.028336	2.48092	-4.53	1.16269	GAST	gastrin
202450_s_at	0.999	0.02841	2.47953	-4.53	1.02336	CTSK	cathepsin K
208179_x_at	0.999	0.028425	-2.47924	-4.53	-1.34769	KIR2DL3	killer cell immunoglobulin like receptor, two Ig domains and long cytoplasmic tail 3
204715_at	0.999	0.028521	2.47742	-4.53	1.87977	PANX1	pannexin 1
210035_s_at	0.999	0.02854	-2.47706	-4.53	-1.03732	SNORA66///RPL5///SNORD21	small nucleolar RNA, H/ACA box 66///ribosomal protein L5///small nucleolar RNA, C/D box 21
202837_at	0.999	0.028596	2.476	-4.53	1.55615	TRAFD1	TRAF-type zinc finger domain containing 1
218905_at	0.999	0.028596	-2.47599	-4.53	-0.991887	INTS8	integrator complex subunit 8
201150_s_at	0.999	0.028731	-2.47345	-4.53	-1.60315	TIMP3	TIMP metallopeptidase inhibitor 3
215304_at	0.999	0.028737	2.47335	-4.53	1.45094
212160_at	0.999	0.028744	-2.47322	-4.53	-2.07164	XPOT	exportin for tRNA
214181_x_at	0.999	0.028857	-2.47109	-4.53	-2.10542	LST1	leukocyte specific transcript 1
207501_s_at	0.999	0.02926	2.46361	-4.53	0.967301	FGF12	fibroblast growth factor 12
208569_at	0.999	0.029352	-2.46192	-4.53	-1.31371	HIST1H2AB	histone cluster 1, H2ab
221833_at	0.999	0.029409	-2.46086	-4.53	-1.93239	LOC100507577///LONP2///SIAH1	uncharacterized LOC100507577///lon peptidase 2, peroxisomal///siah E3 ubiquitin protein ligase 1
206859_s_at	0.999	0.029477	2.45961	-4.53	1.01668	PAEP	progestagen associated endometrial protein
217424_at	0.999	0.029565	2.458	-4.53	1.76017
210892_s_at	0.999	0.029611	2.45716	-4.53	1.49328	GTF2I	general transcription factor IIi
219871_at	0.999	0.029641	2.45662	-4.53	1.27293	KLF3-AS1	KLF3 antisense RNA 1
207165_at	0.999	0.029838	-2.45304	-4.53	-1.41532	HMMR	hyaluronan mediated motility receptor
215146_s_at	0.999	0.029974	2.45058	-4.53	0.882132	TTC28	tetratricopeptide repeat domain 28
205750_at	0.999	0.029988	2.45032	-4.53	1.57616	BPHL	biphenyl hydrolase like
219363_s_at	0.999	0.030056	2.44911	-4.53	1.56821	MTERF3	mitochondrial transcription termination factor 3
216238_s_at	0.999	0.0301	2.44832	-4.53	1.60224	FGB	fibrinogen beta chain
205833_s_at	0.999	0.030103	-2.44826	-4.53	-0.942466	PART1	prostate androgen-regulated transcript 1 (non-protein coding)
222239_s_at	0.999	0.03029	2.44492	-4.53	1.67447	INTS6	integrator complex subunit 6
207005_s_at	0.999	0.030357	2.44372	-4.53	1.0083	BCL2	BCL2, apoptosis regulator
210893_at	0.999	0.030423	2.44254	-4.53	1.60976
201714_at	0.999	0.03045	-2.44207	-4.53	-1.26253	TUBG1	tubulin gamma 1
218255_s_at	0.999	0.030587	2.43964	-4.53	0.888568	FBRS	fibrosin
38521_at	0.999	0.030591	2.43956	-4.53	1.17436	CD22	CD22 molecule
219730_at	0.999	0.030634	2.4388	-4.53	1.66779	LOC100996782///MED18	mediator of RNA polymerase II transcription subunit 18-like///mediator complex subunit 18
206458_s_at	0.999	0.030664	2.43828	-4.53	0.848335	WNT2B	Wnt family member 2B
210937_s_at	0.999	0.030675	2.43808	-4.53	1.13222	PDX1	pancreatic and duodenal homeobox 1
208891_at	0.999	0.030688	-2.43786	-4.53	-1.39836	DUSP6	dual specificity phosphatase 6
204543_at	0.999	0.03078	2.43623	-4.53	1.09206	RAPGEF1	Rap guanine nucleotide exchange factor 1
206720_at	0.999	0.030832	2.43532	-4.53	1.51447	MGAT5	mannosyl (alpha-1,6-)-glycoprotein beta-1,6-N-acetyl-glucosaminyltransferase
211483_x_at	0.999	0.030853	2.43495	-4.53	0.862825	CAMK2B	calcium/calmodulin dependent protein kinase II beta
216691_at	0.999	0.030967	2.43296	-4.53	1.27411
204331_s_at	0.999	0.030992	-2.43252	-4.53	-1.83322	MRPS12	mitochondrial ribosomal protein S12
215433_at	0.999	0.031127	2.43016	-4.53	1.7243	DPY19L1	dpy-19 like 1
203631_s_at	0.999	0.031147	2.42983	-4.53	1.19462	GPRC5B	G protein-coupled receptor class C group 5 member B
202280_at	0.999	0.031232	2.42834	-4.53	0.887791	GAK	cyclin G associated kinase
210885_s_at	0.999	0.031318	2.42685	-4.53	0.842289	TRIM15	tripartite motif containing 15
208033_s_at	0.999	0.031393	2.42556	-4.53	1.31319	ZFHX3	zinc finger homeobox 3
204415_at	0.999	0.031467	2.42428	-4.53	1.52713	IFI6	interferon alpha inducible protein 6
218727_at	0.999	0.031544	2.42297	-4.53	1.39119	SLC38A7	solute carrier family 38 member 7
219289_at	0.999	0.031588	2.42222	-4.53	1.96847	HEATR3	HEAT repeat containing 3
201438_at	0.999	0.031611	-2.42182	-4.53	-1.15327	COL6A3	collagen type VI alpha 3 chain
215213_at	0.999	0.031612	-2.4218	-4.53	-1.7163	NUP54	nucleoporin 54
218876_at	0.999	0.031764	-2.41919	-4.53	-1.17559	TPPP3	tubulin polymerization promoting protein family member 3
210517_s_at	0.999	0.031814	2.41834	-4.53	1.13593	AKAP12	A-kinase anchoring protein 12
212591_at	0.999	0.031829	-2.41809	-4.53	-1.38985	ARID4B///RBM34	AT-rich interaction domain 4B///RNA binding motif protein 34
204134_at	0.999	0.031832	2.41805	-4.53	0.99539	PDE2A	phosphodiesterase 2A
207910_at	0.999	0.031895	2.41697	-4.53	1.29827	SCGB1D1	secretoglobin family 1D member 1
214797_s_at	0.999	0.031911	2.4167	-4.53	1.4045	CDK18	cyclin dependent kinase 18
217814_at	0.999	0.031971	-2.41569	-4.53	-1.85205	CCDC47	coiled-coil domain containing 47
215023_s_at	0.999	0.032078	-2.41387	-4.53	-1.50731	PEX1	peroxisomal biogenesis factor 1
218451_at	0.999	0.032124	-2.4131	-4.53	-1.19682	CDCP1	CUB domain containing protein 1
217106_x_at	0.999	0.032147	2.41271	-4.53	1.59241	DIMT1	DIM1 dimethyladenosine transferase 1 homolog
214703_s_at	0.999	0.032307	2.41002	-4.53	1.17191	MAN2B2	mannosidase alpha class 2B member 2
219120_at	0.999	0.032366	2.40903	-4.53	1.0666	WDCP	WD repeat and coiled coil containing
219760_at	0.999	0.032599	2.40513	-4.53	1.43125	LIN7B	lin-7 homolog B, crumbs cell polarity complex component
216423_at	0.999	0.032636	2.40453	-4.53	1.54248
216895_at	0.999	0.032729	2.40299	-4.53	0.751494	GABRG3	gamma-aminobutyric acid type A receptor gamma3 subunit
215660_s_at	0.999	0.032854	2.40092	-4.53	1.06907	MAST2	microtubule associated serine/threonine kinase 2
214793_at	0.999	0.032904	2.4001	-4.53	1.46914	DUSP7	dual specificity phosphatase 7
217506_at	0.999	0.03293	2.39966	-4.53	1.56367
203895_at	0.999	0.0331	2.39686	-4.53	1.10621	PLCB4	phospholipase C beta 4
219888_at	0.999	0.033117	2.39659	-4.53	1.1748	SPAG4	sperm associated antigen 4
212176_at	0.999	0.033162	-2.39586	-4.53	-1.21478	PNISR	PNN interacting serine and arginine rich protein
204866_at	0.999	0.033219	-2.39493	-4.53	-1.04715	JADE3	jade family PHD finger 3
208459_s_at	0.999	0.033241	2.39455	-4.53	1.15783	XPO7	exportin 7
204184_s_at	0.999	0.033429	2.3915	-4.53	1.13856	GRK3	G protein-coupled receptor kinase 3
209266_s_at	0.999	0.033544	2.38964	-4.53	1.33642	SLC39A8	solute carrier family 39 member 8
217663_at	0.999	0.033609	-2.38858	-4.53	-1.31931	ZNF234	zinc finger protein 234
206796_at	0.999	0.033657	2.38781	-4.53	1.54789	WISP1	WNT1 inducible signaling pathway protein 1
210120_s_at	0.999	0.033693	2.38723	-4.53	1.11659	RANBP3	RAN binding protein 3
210802_s_at	0.999	0.033975	2.38271	-4.53	0.876349	DIMT1	DIM1 dimethyladenosine transferase 1 homolog
210116_at	0.999	0.033994	2.3824	-4.53	1.43278	SH2D1A	SH2 domain containing 1A
207742_s_at	0.999	0.034033	2.38178	-4.53	0.999518	NR6A1	nuclear receptor subfamily 6 group A member 1
217292_at	0.999	0.034044	-2.3816	-4.53	-1.54747	MTMR7	myotubularin related protein 7
216704_at	0.999	0.034159	2.37978	-4.53	1.25156
205249_at	0.999	0.034159	-2.37977	-4.53	-1.47087	EGR2	early growth response 2
214881_s_at	0.999	0.03441	2.3758	-4.53	1.41609	UBTF	upstream binding transcription factor, RNA polymerase I
220464_at	0.999	0.034449	2.37517	-4.53	1.48593	MCF2L	MCF.2 cell line derived transforming sequence like
207538_at	0.999	0.034528	2.37393	-4.53	1.58273	IL4	interleukin 4
213457_at	0.999	0.034532	2.37388	-4.53	1.65713	MFHAS1	malignant fibrous histiocytoma amplified sequence 1
200729_s_at	0.999	0.034707	-2.37112	-4.53	-0.935629	ACTR2	ARP2 actin related protein 2 homolog
205311_at	0.999	0.03471	2.37108	-4.53	1.21251	DDC	dopa decarboxylase
220014_at	0.999	0.034711	2.37107	-4.53	1.54835	PRR16	proline rich 16
32069_at	0.999	0.03491	-2.36795	-4.53	-0.861977	N4BP1	NEDD4 binding protein 1
202234_s_at	0.999	0.034995	2.36663	-4.53	1.52868	SLC16A1	solute carrier family 16 member 1
211508_s_at	0.999	0.035071	2.36545	-4.53	1.40586	GH2	growth hormone 2
210928_at	0.999	0.035175	-2.36383	-4.53	-1.06791
214858_at	0.999	0.035217	-2.36319	-4.53	-1.60316	PP14571	uncharacterized LOC100130449
208465_at	0.999	0.035244	2.36277	-4.53	1.23666	GRM2	glutamate metabotropic receptor 2
212883_at	0.999	0.03527	2.36237	-4.53	1.50768
64408_s_at	0.999	0.035342	2.36127	-4.53	1.18427	CALML4	calmodulin like 4
221649_s_at	0.999	0.03541	-2.36022	-4.53	-0.940165	PPAN-P2RY11///PPAN	PPAN-P2RY11 readthrough///peter pan homolog (Drosophila)
216579_at	0.999	0.035413	2.36017	-4.53	1.15375	GJB4	gap junction protein beta 4
205916_at	0.999	0.035513	-2.35864	-4.53	-2.80578	S100A7	S100 calcium binding protein A7
211272_s_at	0.999	0.035534	2.35831	-4.53	1.10701	DGKA	diacylglycerol kinase alpha
221224_s_at	0.999	0.035578	2.35764	-4.53	1.10891	DCAKD	dephospho-CoA kinase domain containing
217165_x_at	0.999	0.03563	-2.35684	-4.53	-2.2879	MT1F	metallothionein 1F
218164_at	0.999	0.035731	2.3553	-4.53	1.30552	SPATA20	spermatogenesis associated 20
212142_at	0.999	0.035733	2.35528	-4.53	1.41903	MCM4	minichromosome maintenance complex component 4
217870_s_at	0.999	0.03584	-2.35365	-4.53	-1.09314	CMPK1	cytidine/uridine monophosphate kinase 1
203976_s_at	0.999	0.035862	2.35331	-4.53	1.206	CHAF1A	chromatin assembly factor 1 subunit A
202879_s_at	0.999	0.035875	2.35312	-4.53	1.29749	CYTH1	cytohesin 1
208026_at	0.999	0.035969	2.3517	-4.53	0.794944	HIST1H4G///HIST1H4F	histone cluster 1, H4g///histone cluster 1, H4f
214466_at	0.999	0.03598	2.35153	-4.53	1.07259	GJA5	gap junction protein alpha 5
217887_s_at	0.999	0.036112	-2.34954	-4.53	-0.990589	EPS15	epidermal growth factor receptor pathway substrate 15
211993_at	0.999	0.036187	2.3484	-4.53	1.21545	WNK1	WNK lysine deficient protein kinase 1
221969_at	0.999	0.036229	2.34778	-4.53	1.2065	PAX5	paired box 5
203429_s_at	0.999	0.036259	-2.34733	-4.53	-0.866044	SUCO	SUN domain containing ossification factor
215975_x_at	0.999	0.036334	2.34619	-4.53	0.846896	GK	glycerol kinase
215275_at	0.999	0.036354	2.3459	-4.53	1.38227	TRAF3IP3	TRAF3 interacting protein 3
209450_at	0.999	0.036449	2.34448	-4.53	1.30688	OSGEP	O-sialoglycoprotein endopeptidase
205682_x_at	0.999	0.036521	2.3434	-4.53	1.06081	APOM	apolipoprotein M
202351_at	0.999	0.036525	-2.34335	-4.53	-1.57004	ITGAV	integrin subunit alpha V
206664_at	0.999	0.036635	-2.3417	-4.53	-1.98204	SI	sucrase-isomaltase
212583_at	0.999	0.036647	2.34152	-4.53	1.30205	AQR	aquarius intron-binding spliceosomal factor
205192_at	0.999	0.036708	-2.34062	-4.53	-1.35131	MAP3K14	mitogen-activated protein kinase kinase kinase 14
217951_s_at	0.999	0.036785	2.33948	-4.53	1.41064	PHF3	PHD finger protein 3
203454_s_at	0.999	0.036811	-2.33909	-4.53	-1.11073	ATOX1	antioxidant 1 copper chaperone
205387_s_at	0.999	0.036826	2.33887	-4.53	1.13137	CGB1///CGB8///CGB7///CGB5///CGB3	chorionic gonadotropin beta subunit 1///chorionic gonadotropin beta subunit 8///chorionic gonadotropin beta subunit 7///chorionic gonadotropin beta subunit 5///chorionic gonadotropin beta subunit 3
201093_x_at	0.999	0.036925	-2.33741	-4.53	-1.06434	SDHA	succinate dehydrogenase complex flavoprotein subunit A
205876_at	0.999	0.036952	-2.33701	-4.53	-2.05856	LIFR	leukemia inhibitory factor receptor alpha
204597_x_at	0.999	0.036957	2.33693	-4.53	1.08149	STC1	stanniocalcin 1
205222_at	0.999	0.037021	-2.336	-4.53	-1.25221	EHHADH	enoyl-CoA, hydratase/3-hydroxyacyl CoA dehydrogenase
213782_s_at	0.999	0.037033	2.33581	-4.53	1.04506	MYOZ2	myozenin 2
210497_x_at	0.999	0.037039	2.33573	-4.53	1.0311	SSX2B///SSX2	SSX family member 2B///SSX family member 2
221536_s_at	0.999	0.037135	-2.33432	-4.53	-1.152	LSG1	large 60S subunit nuclear export GTPase 1
213268_at	0.999	0.037195	2.33343	-4.53	1.52475	CAMTA1	calmodulin binding transcription activator 1
203179_at	0.999	0.037213	2.33317	-4.53	1.24789	GALT	galactose-1-phosphate uridylyltransferase
217069_at	0.999	0.037224	2.33301	-4.53	0.954663	KMT2B	lysine methyltransferase 2B
203000_at	0.999	0.037379	2.33075	-4.53	0.857188	STMN2	stathmin 2
207534_at	0.999	0.037497	2.32902	-4.53	1.53631	MAGEB1	MAGE family member B1
208220_x_at	0.999	0.037505	2.3289	-4.53	1.11407	AMELY	amelogenin, Y-linked
212078_s_at	0.999	0.037518	2.32871	-4.53	0.938264	KMT2A	lysine methyltransferase 2A
204037_at	0.999	0.037663	2.32661	-4.53	1.32717	LPAR1	lysophosphatidic acid receptor 1
212888_at	0.999	0.037696	-2.32614	-4.53	-1.16544	DICER1	dicer 1, ribonuclease III
204280_at	0.999	0.037698	2.32611	-4.53	1.05796	RGS14	regulator of G-protein signaling 14
221989_at	0.999	0.037866	2.32368	-4.53	1.54028	SNORA70///RPL10	small nucleolar RNA, H/ACA box 70///ribosomal protein L10
214300_s_at	0.999	0.037911	-2.32304	-4.53	-1.12311	TOP3A	topoisomerase (DNA) III alpha
207818_s_at	0.999	0.037924	-2.32284	-4.53	-1.77994	HTR7	5-hydroxytryptamine receptor 7
207229_at	0.999	0.03793	2.32277	-4.53	2.04803	KLRA1P	killer cell lectin like receptor A1, pseudogene
205603_s_at	0.999	0.037997	-2.32179	-4.53	-1.43283	DIAPH2	diaphanous related formin 2
221329_at	0.999	0.038009	2.32163	-4.53	0.924674	OR52A1	olfactory receptor family 52 subfamily A member 1
204013_s_at	0.999	0.038014	2.32155	-4.53	1.4569	LCMT2	leucine carboxyl methyltransferase 2
207580_at	0.999	0.038015	2.32154	-4.53	1.61015	MAGEB4	MAGE family member B4
214493_s_at	0.999	0.038083	2.32056	-4.53	1.2164	PATJ	PATJ, crumbs cell polarity complex component
207028_at	0.999	0.038113	2.32013	-4.53	0.968287	MYCNOS	MYCN opposite strand
206288_at	0.999	0.03816	2.31946	-4.53	0.999746	PGGT1B	protein geranylgeranyltransferase type I subunit beta
207754_at	0.999	0.038205	-2.31882	-4.53	-1.46971	RASSF8	Ras association domain family member 8
218028_at	0.999	0.038261	-2.31802	-4.53	-1.52657	MIR6734///ELOVL1	microRNA 6734///ELOVL fatty acid elongase 1
221584_s_at	0.999	0.038306	2.31737	-4.53	0.92555	KCNMA1	potassium calcium-activated channel subfamily M alpha 1
214483_s_at	0.999	0.038325	2.3171	-4.53	0.817362	ARFIP1	ADP ribosylation factor interacting protein 1
212823_s_at	0.999	0.038335	-2.31697	-4.53	-1.45875	PLEKHG3	pleckstrin homology and RhoGEF domain containing G3
222225_at	0.999	0.03846	2.31519	-4.53	1.42637	RPL23AP53	ribosomal protein L23a pseudogene 53
208344_x_at	0.999	0.038509	2.3145	-4.53	1.20145	IFNA13///IFNA1	interferon alpha 13///interferon alpha 1
203559_s_at	0.999	0.038517	2.31438	-4.53	1.36206	AOC1	amine oxidase, copper containing 1
210607_at	0.999	0.038524	2.31428	-4.53	0.923873	FLT3LG	fms related tyrosine kinase 3 ligand
206666_at	0.999	0.038661	-2.31235	-4.53	-0.971126	GZMK	granzyme K
206680_at	0.999	0.038721	2.3115	-4.53	1.24339	CD5L	CD5 molecule like
209157_at	0.999	0.038754	-2.31103	-4.53	-0.982549	DNAJA2	DnaJ heat shock protein family (Hsp40) member A2
210602_s_at	0.999	0.038805	-2.31031	-4.53	-1.14707	CDH6	cadherin 6
215378_at	0.999	0.038837	-2.30986	-4.53	-1.38217
210250_x_at	0.999	0.038901	2.30896	-4.53	1.53599	ADSL	adenylosuccinate lyase
203377_s_at	0.999	0.039105	2.30611	-4.53	1.65433	CDC40	cell division cycle 40
202489_s_at	0.999	0.039106	-2.3061	-4.53	-1.10873	FXYD3	FXYD domain containing ion transport regulator 3
203365_s_at	0.999	0.03923	2.30436	-4.53	0.836519	MMP15	matrix metallopeptidase 15
32128_at	0.999	0.039266	-2.30386	-4.53	-1.69701	CCL18	C-C motif chemokine ligand 18
202831_at	0.999	0.039282	-2.30364	-4.53	-1.50417	GPX2	glutathione peroxidase 2
205392_s_at	0.999	0.03934	2.30283	-4.53	1.30214	CCL15-CCL14///CCL14	CCL15-CCL14 readthrough (NMD candidate)///C-C motif chemokine ligand 14
207677_s_at	0.999	0.039473	-2.30099	-4.53	-1.83575	NCF4	neutrophil cytosolic factor 4
204311_at	0.999	0.039492	2.30072	-4.53	1.05196	ATP1B2	ATPase Na+/K+ transporting subunit beta 2
210527_x_at	0.999	0.039506	-2.30052	-4.53	-1.42407	TUBA3D///TUBA3C	tubulin alpha 3d///tubulin alpha 3c
219349_s_at	0.999	0.039507	2.30052	-4.53	1.18597	EXOC2	exocyst complex component 2
217685_at	0.999	0.039516	2.30039	-4.53	1.29393
220911_s_at	0.999	0.039554	2.29986	-4.53	0.960046	NYNRIN	NYN domain and retroviral integrase containing
214101_s_at	0.999	0.039566	-2.2997	-4.53	-0.772858	NPEPPS	aminopeptidase puromycin sensitive
214301_s_at	0.999	0.039659	2.29841	-4.53	1.51543	DPYSL4	dihydropyrimidinase like 4
212948_at	0.999	0.039686	2.29805	-4.53	0.92298	CAMTA2	calmodulin binding transcription activator 2
216827_at	0.999	0.039726	2.29749	-4.53	1.57868
206113_s_at	0.999	0.03978	2.29675	-4.53	0.789085	RAB5A	RAB5A, member RAS oncogene family
221913_at	0.999	0.039885	2.2953	-4.54	1.06595	SIRT3	sirtuin 3
219839_x_at	0.999	0.039901	2.29509	-4.54	0.969798	TCL6	T-cell leukemia/lymphoma 6 (non-protein coding)
208614_s_at	0.999	0.039997	2.29377	-4.54	1.43874	FLNB	filamin B
218551_at	0.999	0.040088	-2.29253	-4.54	-1.07583	MIIP	migration and invasion inhibitory protein
212006_at	0.999	0.040093	-2.29246	-4.54	-1.49983	UBXN4	UBX domain protein 4
221657_s_at	0.999	0.040157	2.29159	-4.54	0.926729	ASB6	ankyrin repeat and SOCS box containing 6
208721_s_at	0.999	0.040157	2.29159	-4.54	1.10998	ANAPC5	anaphase promoting complex subunit 5
219692_at	0.999	0.04024	2.29046	-4.54	0.836899	KREMEN2	kringle containing transmembrane protein 2
211276_at	0.999	0.040316	2.28943	-4.54	1.16815	TCEAL2	transcription elongation factor A like 2
217503_at	0.999	0.040335	-2.28916	-4.54	-0.814115	STK17B	serine/threonine kinase 17b
203093_s_at	0.999	0.040378	-2.28859	-4.54	-1.2886	TIMM44	translocase of inner mitochondrial membrane 44
206315_at	0.999	0.040384	-2.28851	-4.54	-1.00985	CRLF1	cytokine receptor like factor 1
221070_s_at	0.999	0.040404	2.28823	-4.54	1.1764	CCAR2	cell cycle and apoptosis regulator 2
216614_at	0.999	0.040529	2.28655	-4.54	1.4234
210052_s_at	0.999	0.040558	2.28615	-4.54	1.1783	TPX2	TPX2, microtubule nucleation factor
202198_s_at	0.999	0.04059	2.28572	-4.54	1.16695	MTMR3	myotubularin related protein 3
209189_at	0.999	0.040664	-2.28472	-4.54	-2.82287	FOS	Fos proto-oncogene, AP-1 transcription factor subunit
213110_s_at	0.999	0.040737	2.28374	-4.54	1.56372	COL4A5	collagen type IV alpha 5 chain
220926_s_at	0.999	0.040837	-2.2824	-4.54	-1.84789	EDEM3	ER degradation enhancing alpha-mannosidase like protein 3
221359_at	0.999	0.040938	-2.28105	-4.54	-1.69874	GDNF	glial cell derived neurotrophic factor
216457_s_at	0.999	0.040983	-2.28044	-4.54	-1.1876	SF3A1	splicing factor 3a subunit 1
208250_s_at	0.999	0.04099	2.28036	-4.54	1.46362	DMBT1	deleted in malignant brain tumors 1
209693_at	0.999	0.041043	2.27964	-4.54	1.77594	ASTN2	astrotactin 2
205295_at	0.999	0.041281	2.27648	-4.54	1.07368	CKMT2	creatine kinase, mitochondrial 2
202354_s_at	0.999	0.041288	2.27638	-4.54	1.7886	GTF2F1	general transcription factor IIF subunit 1
208975_s_at	0.999	0.041375	-2.27523	-4.54	-1.36892	KPNB1	karyopherin subunit beta 1
220422_at	0.999	0.041566	2.27271	-4.54	1.15343	UBQLN3	ubiquilin 3
220764_at	0.999	0.041586	2.27243	-4.54	1.23198	PPP4R2	protein phosphatase 4 regulatory subunit 2
219581_at	0.999	0.041608	-2.27215	-4.54	-1.50481	TSEN2	tRNA splicing endonuclease subunit 2
205638_at	0.999	0.041622	2.27197	-4.54	1.4851	ADGRB3	adhesion G protein-coupled receptor B3
220656_at	0.999	0.041738	-2.27044	-4.54	-2.12071	NAA16	N(alpha)-acetyltransferase 16, NatA auxiliary subunit
218945_at	0.999	0.041745	2.27035	-4.54	0.81735	METTL22	methyltransferase like 22
217957_at	0.999	0.041813	-2.26946	-4.54	-1.09444	CFAP20	cilia and flagella associated protein 20
213152_s_at	0.999	0.041885	-2.26852	-4.54	-1.75505	SRSF8	serine and arginine rich splicing factor 8
205229_s_at	0.999	0.041909	2.2682	-4.54	1.31969	COCH	cochlin
205792_at	0.999	0.042	2.26701	-4.54	0.901723	WISP2	WNT1 inducible signaling pathway protein 2
207679_at	0.999	0.042044	-2.26644	-4.54	-1.76784	PAX3	paired box 3
217413_s_at	0.999	0.042096	2.26576	-4.54	1.45241	TNXB	tenascin XB
202340_x_at	0.999	0.042141	2.26517	-4.54	1.08564	NR4A1	nuclear receptor subfamily 4 group A member 1
201233_at	0.999	0.04223	2.26402	-4.54	1.13322	PSMD13	proteasome 26S subunit, non-ATPase 13
219435_at	0.999	0.042294	2.26319	-4.54	1.10479	CTC1	CTS telomere maintenance complex component 1
204791_at	0.999	0.042303	2.26306	-4.54	1.53288	NR2C1	nuclear receptor subfamily 2 group C member 1
221642_at	0.999	0.042385	2.262	-4.54	1.00611
211647_x_at	0.999	0.042389	2.26195	-4.54	1.45437	IGHM///IGHG1	immunoglobulin heavy constant mu///immunoglobulin heavy constant gamma 1 (G1m marker)
216141_at	0.999	0.042403	2.26177	-4.54	1.21611
210955_at	0.999	0.042432	2.2614	-4.54	1.14131	CASP10	caspase 10
207626_s_at	0.999	0.042453	-2.26113	-4.54	-1.25031	SLC7A2	solute carrier family 7 member 2
207487_at	0.999	0.042462	-2.261	-4.54	-1.61275
212859_x_at	0.999	0.042524	-2.2602	-4.54	-1.72608	MT1E	metallothionein 1E
220397_at	0.999	0.042779	2.25693	-4.54	1.35984	MDM1	Mdm1 nuclear protein
208973_at	0.999	0.042794	2.25673	-4.54	0.819099	ERI3	ERI1 exoribonuclease family member 3
216700_at	0.999	0.042886	2.25555	-4.54	0.759597	TRIO	trio Rho guanine nucleotide exchange factor
214682_at	0.999	0.042898	2.2554	-4.54	0.956396	PKD1P1	polycystin 1, transient receptor potential channel interacting pseudogene 1
210364_at	0.999	0.042919	-2.25513	-4.54	-1.01625	SCN2B	sodium voltage-gated channel beta subunit 2
218391_at	0.999	0.042999	2.25411	-4.54	0.986987	SNF8	SNF8, ESCRT-II complex subunit
204152_s_at	0.999	0.043015	2.25391	-4.54	1.49759	MFNG	MFNG O-fucosylpeptide 3-beta-N-acetylglucosaminyltransferase
204361_s_at	0.999	0.043028	2.25375	-4.54	2.05164	SKAP2	src kinase associated phosphoprotein 2
210254_at	0.999	0.043028	2.25374	-4.54	1.13335	MS4A3	membrane spanning 4-domains A3
209274_s_at	0.999	0.043063	-2.2533	-4.54	-1.59128	ISCA1	iron-sulfur cluster assembly 1
214295_at	0.999	0.043126	2.25249	-4.54	1.75174	KIAA0485	uncharacterized LOC57235
219754_at	0.999	0.043143	2.25228	-4.54	1.18231	RBM41	RNA binding motif protein 41
215084_s_at	0.999	0.04317	2.25193	-4.54	1.06844	LRRC42	leucine rich repeat containing 42
204830_x_at	0.999	0.04319	2.25168	-4.54	0.941061	PSG5	pregnancy specific beta-1-glycoprotein 5
212116_at	0.999	0.043195	-2.25162	-4.54	-0.824018	TRIM27	tripartite motif containing 27
221706_s_at	0.999	0.043205	2.25148	-4.54	1.09606	USE1	unconventional SNARE in the ER 1
203771_s_at	0.999	0.043267	-2.2507	-4.54	-1.16011	BLVRA	biliverdin reductase A
221921_s_at	0.999	0.043356	2.24958	-4.54	1.24197	CADM3	cell adhesion molecule 3
203092_at	0.999	0.043506	2.24768	-4.54	0.965933	TIMM44	translocase of inner mitochondrial membrane 44
220830_at	0.999	0.043676	2.24554	-4.54	1.14744	IMPG2	interphotoreceptor matrix proteoglycan 2
204105_s_at	0.999	0.04368	2.24548	-4.54	1.22122	NRCAM	neuronal cell adhesion molecule
217061_s_at	0.999	0.043695	2.24529	-4.54	1.5442	ETV1	ETS variant 1
220034_at	0.999	0.043759	2.24449	-4.54	1.29155	IRAK3	interleukin 1 receptor associated kinase 3
219820_at	0.999	0.043792	2.24408	-4.54	1.25326	SLC6A16	solute carrier family 6 member 16
211680_at	0.999	0.043826	2.24365	-4.54	1.70407	PDLIM5	PDZ and LIM domain 5
219672_at	0.999	0.043833	2.24356	-4.54	0.881291	AHSP	alpha hemoglobin stabilizing protein
203613_s_at	0.999	0.043977	-2.24176	-4.54	-1.33119	NDUFB6	NADH:ubiquinone oxidoreductase subunit B6
215656_at	0.999	0.044025	-2.24115	-4.54	-1.29017	LMAN2	lectin, mannose binding 2
221346_at	0.999	0.044146	-2.23965	-4.54	-0.862728	OR10J1	olfactory receptor family 10 subfamily J member 1
211955_at	0.999	0.044195	2.23904	-4.54	1.06417	IPO5	importin 5
213271_s_at	0.999	0.044302	-2.23771	-4.54	-1.42446	DOPEY1	dopey family member 1
203919_at	0.999	0.044329	-2.23738	-4.54	-1.05215	TCEA2	transcription elongation factor A2
218818_at	0.999	0.044352	-2.23709	-4.54	-0.791471	FHL3	four and a half LIM domains 3
202668_at	0.999	0.044436	2.23605	-4.54	1.53378	EFNB2	ephrin B2
215594_at	0.999	0.044463	2.23572	-4.54	0.882486	ERV9-1	endogenous retrovirus group 9 member 1
205867_at	0.999	0.044505	2.23519	-4.54	1.22851	PTPN11	protein tyrosine phosphatase, non-receptor type 11
36566_at	0.999	0.044549	2.23466	-4.54	1.28559	CTNS	cystinosin, lysosomal cystine transporter
201469_s_at	0.999	0.04461	2.2339	-4.54	0.756893	SHC1	SHC adaptor protein 1
215424_s_at	0.999	0.044832	-2.23117	-4.54	-1.1121	SNW1	SNW domain containing 1
210139_s_at	0.999	0.044886	2.23051	-4.54	1.41811	PMP22	peripheral myelin protein 22
206070_s_at	0.999	0.044893	-2.23042	-4.54	-1.41646	EPHA3	EPH receptor A3
219409_at	0.999	0.044923	2.23006	-4.54	1.04377	SNIP1	Smad nuclear interacting protein 1
206012_at	0.999	0.044954	-2.22968	-4.54	-1.17817	LEFTY1///LEFTY2	left-right determination factor 1///left-right determination factor 2
201687_s_at	0.999	0.044965	2.22954	-4.54	1.58254	API5	apoptosis inhibitor 5
217239_x_at	0.999	0.045001	2.2291	-4.54	1.32159	LOC101930405	uncharacterized LOC101930405
204616_at	0.999	0.045065	-2.22831	-4.54	-1.7261	UCHL3	ubiquitin C-terminal hydrolase L3
217770_at	0.999	0.04517	2.22704	-4.54	1.15376	PIGT	phosphatidylinositol glycan anchor biosynthesis class T
212315_s_at	0.999	0.045205	2.22662	-4.54	1.13846	NUP210	nucleoporin 210
204011_at	0.999	0.045243	2.22615	-4.54	1.43479	SPRY2	sprouty RTK signaling antagonist 2
205664_at	0.999	0.045341	-2.22495	-4.54	-1.38665	KIN	Kin17 DNA and RNA binding protein
204758_s_at	0.999	0.045523	2.22275	-4.54	1.17237	C2CD2L	C2CD2 like
202884_s_at	0.999	0.045545	2.22248	-4.54	0.792087	PPP2R1B	protein phosphatase 2 scaffold subunit Abeta
221136_at	0.999	0.045545	2.22248	-4.54	1.04129	GDF2	growth differentiation factor 2
212016_s_at	0.999	0.045703	2.22058	-4.54	0.793455	MIR4745///PTBP1	microRNA 4745///polypyrimidine tract binding protein 1
211732_x_at	0.999	0.045792	2.2195	-4.54	1.43054	HNMT	histamine N-methyltransferase
218096_at	0.999	0.045889	-2.21834	-4.54	-1.29177	AGPAT5	1-acylglycerol-3-phosphate O-acyltransferase 5
221771_s_at	0.999	0.045895	-2.21827	-4.54	-1.24157	MPHOSPH8	M-phase phosphoprotein 8
201629_s_at	0.999	0.04603	-2.21665	-4.54	-0.980876	ACP1	acid phosphatase 1, soluble
218134_s_at	0.999	0.046033	-2.21662	-4.54	-1.34727	RBM22	RNA binding motif protein 22
202871_at	0.999	0.046053	-2.21637	-4.54	-0.912628	TRAF4	TNF receptor associated factor 4
202694_at	0.999	0.0461	2.21582	-4.54	1.4325	STK17A	serine/threonine kinase 17a
216619_at	0.999	0.046192	2.21471	-4.54	1.7926	LOC101927446///GTPBP10	uncharacterized LOC101927446///GTP binding protein 10
205633_s_at	0.999	0.046292	-2.21352	-4.54	-0.940636	ALAS1	5'-aminolevulinate synthase 1
218350_s_at	0.999	0.046296	2.21347	-4.54	0.884935	GMNN	geminin, DNA replication inhibitor
201839_s_at	0.999	0.046581	2.21009	-4.54	0.969048	EPCAM	epithelial cell adhesion molecule
203544_s_at	0.999	0.046586	-2.21003	-4.54	-1.21264	STAM	signal transducing adaptor molecule
203426_s_at	0.999	0.046637	2.20943	-4.54	1.22947	IGFBP5	insulin like growth factor binding protein 5
210023_s_at	0.999	0.046663	-2.20912	-4.54	-1.18545	PCGF1	polycomb group ring finger 1
201456_s_at	0.999	0.04697	2.20551	-4.54	1.42752	BUB3	BUB3, mitotic checkpoint protein
209843_s_at	0.999	0.047005	2.2051	-4.54	1.13225	SOX10	SRY-box 10
205136_s_at	0.999	0.047027	2.20484	-4.54	1.3274	NUFIP1	NUFIP1, FMR1 interacting protein 1
212533_at	0.999	0.047118	-2.20377	-4.54	-1.37251	WEE1	WEE1 G2 checkpoint kinase
210507_s_at	0.999	0.047155	2.20334	-4.54	0.97055	AVIL	advillin
204274_at	0.999	0.047204	-2.20277	-4.54	-1.63186	EBAG9	estrogen receptor binding site associated, antigen, 9
202964_s_at	0.999	0.047293	2.20173	-4.54	1.51073	RFX5	regulatory factor X5
212561_at	0.999	0.047341	-2.20116	-4.54	-1.04872	DENND5A	DENN domain containing 5A
206675_s_at	0.999	0.047357	2.20098	-4.54	1.87785	SKIL	SKI-like proto-oncogene
209929_s_at	0.999	0.047398	-2.20051	-4.54	-1.28432	IKBKG	inhibitor of kappa light polypeptide gene enhancer in B-cells, kinase gamma
203960_s_at	0.999	0.04741	-2.20036	-4.54	-1.3451	HSPB11	heat shock protein family B (small) member 11
219161_s_at	0.999	0.047565	-2.19856	-4.54	-0.978744	CKLF-CMTM1///CKLF	CKLF-CMTM1 readthrough///chemokine like factor
209530_at	0.999	0.047611	2.19803	-4.54	0.985782	CACNB3	calcium voltage-gated channel auxiliary subunit beta 3
215137_at	0.999	0.047742	2.19651	-4.54	1.38374
206344_at	0.999	0.047794	2.19591	-4.54	1.14947	PON1	paraoxonase 1
208404_x_at	0.999	0.047805	2.19579	-4.54	1.09874	KCNJ5	potassium voltage-gated channel subfamily J member 5
207478_at	0.999	0.047851	2.19525	-4.54	1.18995	PRO2958	uncharacterized LOC100128329
32540_at	0.999	0.047964	2.19395	-4.54	0.784338	PPP3CC	protein phosphatase 3 catalytic subunit gamma
210405_x_at	0.999	0.048005	2.19347	-4.54	0.976416	TNFRSF10B	TNF receptor superfamily member 10b
204047_s_at	0.999	0.048049	2.19297	-4.54	1.01892	PHACTR2	phosphatase and actin regulator 2
214738_s_at	0.999	0.04824	2.19077	-4.54	0.788261	NEK9	NIMA related kinase 9
201167_x_at	0.999	0.048421	2.18871	-4.54	1.41088	ARHGDIA	Rho GDP dissociation inhibitor alpha
208428_at	0.999	0.048526	2.18751	-4.54	0.976115	TAP2	transporter 2, ATP binding cassette subfamily B member
220779_at	0.999	0.048561	-2.18711	-4.54	-1.27951	PADI3	peptidyl arginine deiminase 3
218704_at	0.999	0.048564	-2.18708	-4.54	-0.748226	RNF43	ring finger protein 43
213792_s_at	0.999	0.048661	2.18598	-4.54	1.52511	INSR	insulin receptor
206893_at	0.999	0.048673	2.18585	-4.54	1.65323	SALL1	spalt like transcription factor 1
215597_x_at	0.999	0.048731	2.18518	-4.54	1.20667	LOC101929165	uncharacterized LOC101929165
217905_at	0.999	0.048903	-2.18324	-4.54	-1.39611	MCMBP	minichromosome maintenance complex binding protein
211852_s_at	0.999	0.048983	2.18233	-4.54	1.08191	ATRN	attractin
219729_at	0.999	0.048991	2.18224	-4.54	1.37502	PRRX2	paired related homeobox 2
218654_s_at	0.999	0.04903	-2.18181	-4.54	-1.05441	MRPS33	mitochondrial ribosomal protein S33
218055_s_at	0.999	0.049121	2.18078	-4.54	0.906567	WDR41	WD repeat domain 41
203511_s_at	0.999	0.049133	-2.18064	-4.54	-0.810327	TRAPPC3	trafficking protein particle complex 3
61297_at	0.999	0.049175	-2.18017	-4.54	-0.994949	CASKIN2	CASK interacting protein 2
209754_s_at	0.999	0.049216	2.17971	-4.54	1.16178	TMPO	thymopoietin
202585_s_at	0.999	0.04922	-2.17967	-4.54	-1.28841	NFX1	nuclear transcription factor, X-box binding 1
216625_at	0.999	0.049253	2.17929	-4.54	1.59734
215345_x_at	0.999	0.049256	-2.17926	-4.54	-1.06215
212904_at	0.999	0.049274	-2.17906	-4.54	-1.34298	LRRC47	leucine rich repeat containing 47
218474_s_at	0.999	0.049339	-2.17833	-4.54	-1.13261	KCTD5	potassium channel tetramerization domain containing 5
208972_s_at	0.999	0.049364	2.17805	-4.54	1.23976	ATP5G1	ATP synthase, H+ transporting, mitochondrial Fo complex subunit C1 (subunit 9)
201439_at	0.999	0.049415	2.17748	-4.54	0.90016	GBF1	golgi brefeldin A resistant guanine nucleotide exchange factor 1
216105_x_at	0.999	0.049514	-2.17636	-4.54	-1.36373	PTPA	protein phosphatase 2 phosphatase activator
221793_at	0.999	0.04954	2.17608	-4.54	1.19288	DOCK6	dedicator of cytokinesis 6
213725_x_at	0.999	0.049543	-2.17605	-4.54	-0.786775	XYLT1	xylosyltransferase 1
221315_s_at	0.999	0.049605	2.17536	-4.54	1.13145	FGF22	fibroblast growth factor 22
208188_at	0.999	0.049608	2.17532	-4.54	0.788439	KRT9	keratin 9
212255_s_at	0.999	0.049696	-2.17434	-4.54	-0.924534	ATP2C1	ATPase secretory pathway Ca2+ transporting 1
209541_at	0.999	0.04985	2.17263	-4.54	1.34748	IGF1	insulin like growth factor 1
220448_at	0.999	0.049976	-2.17123	-4.54	-1.14763	KCNK12	potassium two pore domain channel subfamily K member 12
222157_s_at	0.999	0.050117	2.16967	-4.54	1.13073	WDR48	WD repeat domain 48
206821_x_at	0.999	0.050128	2.16955	-4.54	1.23957	AGFG2	ArfGAP with FG repeats 2
219988_s_at	0.999	0.050216	-2.16857	-4.54	-1.20702	RNF220	ring finger protein 220
219403_s_at	0.999	0.050261	-2.16808	-4.54	-0.999565	HPSE	heparanase
221263_s_at	0.999	0.050263	-2.16806	-4.54	-1.31813	SF3B5	splicing factor 3b subunit 5
217021_at	0.999	0.050423	2.1663	-4.54	1.03808	CYB5A	cytochrome b5 type A
214765_s_at	0.999	0.050506	2.16539	-4.54	0.886909	NAAA	N-acylethanolamine acid amidase
217696_at	0.999	0.050513	2.16532	-4.54	1.00961	FUT7	fucosyltransferase 7
215159_s_at	0.999	0.050523	-2.1652	-4.54	-1.23026	NADK	NAD kinase
222365_at	0.999	0.050525	2.16518	-4.54	1.15622	TBCEL	tubulin folding cofactor E like
221213_s_at	0.999	0.050565	-2.16474	-4.54	-1.64693	LOC145783///ZNF280D	uncharacterized LOC145783///zinc finger protein 280D
215449_at	0.999	0.050585	2.16452	-4.54	0.899752	TSPO2	translocator protein 2
221007_s_at	0.999	0.050597	-2.16439	-4.54	-1.12806	FIP1L1	factor interacting with PAPOLA and CPSF1
214929_s_at	0.999	0.050623	-2.16411	-4.54	-1.39824	KIAA1109	KIAA1109
203181_x_at	0.999	0.050707	2.16318	-4.54	1.03669	SRPK2	SRSF protein kinase 2
202662_s_at	0.999	0.050721	2.16303	-4.54	0.975589	ITPR2	inositol 1,4,5-trisphosphate receptor type 2
206354_at	0.999	0.05106	2.15934	-4.54	1.41022	SLCO1B3	solute carrier organic anion transporter family member 1B3
216472_at	0.999	0.051096	2.15896	-4.54	0.866952
219927_at	0.999	0.051114	2.15876	-4.54	1.5844	FCF1	FCF1 rRNA-processing protein
216359_at	0.999	0.05114	2.15847	-4.54	1.56347	MUC7	mucin 7, secreted
202145_at	0.999	0.051182	-2.15802	-4.54	-1.1052	LY6E	lymphocyte antigen 6 complex, locus E
217142_at	0.999	0.051236	2.15743	-4.54	1.24362
221958_s_at	0.999	0.051255	2.15723	-4.54	1.10769	WLS	wntless Wnt ligand secretion mediator
210158_at	0.999	0.051318	2.15655	-4.54	1.18204	ERCC4	ERCC excision repair 4, endonuclease catalytic subunit
210499_s_at	0.999	0.051412	2.15554	-4.54	1.31744	PQBP1	polyglutamine binding protein 1
218398_at	0.999	0.051566	-2.15387	-4.54	-0.981125	MRPS30	mitochondrial ribosomal protein S30
216916_s_at	0.999	0.051599	2.15352	-4.54	0.95852	DLGAP2	DLG associated protein 2
218056_at	0.999	0.051599	2.15352	-4.54	1.20734	BFAR	bifunctional apoptosis regulator
216531_at	0.999	0.051615	2.15335	-4.54	1.47202	YY2///MBTPS2	YY2 transcription factor///membrane bound transcription factor peptidase, site 2
208233_at	0.999	0.051616	-2.15334	-4.54	-1.97253	PDPN	podoplanin
211197_s_at	0.999	0.051621	2.15329	-4.54	1.33344	ICOSLG	inducible T-cell costimulator ligand
205968_at	0.999	0.05164	2.15308	-4.54	1.19309	KCNS3	potassium voltage-gated channel modifier subfamily S member 3
204786_s_at	0.999	0.051655	2.15292	-4.54	1.64067	IFNAR2	interferon alpha and beta receptor subunit 2
201213_at	0.999	0.051802	2.15134	-4.54	1.05516	PPP1R7	protein phosphatase 1 regulatory subunit 7
215413_at	0.999	0.051812	2.15124	-4.54	0.869993	EXOC7	exocyst complex component 7
209736_at	0.999	0.051818	2.15117	-4.54	0.861722	SOX13	SRY-box 13
207090_x_at	0.999	0.051849	2.15084	-4.54	1.4054	ZFP30	ZFP30 zinc finger protein
214660_at	0.999	0.051928	2.15	-4.54	1.83691	ITGA1	integrin subunit alpha 1
208773_s_at	0.999	0.051932	-2.14995	-4.54	-1.04789	ANKHD1-EIF4EBP3///ANKHD1	ANKHD1-EIF4EBP3 readthrough///ankyrin repeat and KH domain containing 1
210799_at	0.999	0.052172	2.14739	-4.54	1.20541	HTR1B	5-hydroxytryptamine receptor 1B
219455_at	0.999	0.052212	2.14697	-4.54	1.08706	CFAP69	cilia and flagella associated protein 69
35147_at	0.999	0.052275	2.1463	-4.54	1.10352	MCF2L	MCF.2 cell line derived transforming sequence like
206341_at	0.999	0.052341	-2.14559	-4.54	-1.1165	IL2RA	interleukin 2 receptor subunit alpha
214907_at	0.999	0.052349	-2.14551	-4.54	-1.07046	CEACAM21	carcinoembryonic antigen related cell adhesion molecule 21
213994_s_at	0.999	0.052425	2.14471	-4.54	1.04055	SPON1	spondin 1
210692_s_at	0.999	0.052601	2.14285	-4.54	1.11937	SLC43A3	solute carrier family 43 member 3
202801_at	0.999	0.052681	-2.142	-4.54	-0.865498	PRKACA	protein kinase cAMP-activated catalytic subunit alpha
219315_s_at	0.999	0.052682	2.14199	-4.54	0.946577	TMEM204	transmembrane protein 204
215422_at	0.999	0.052766	2.14111	-4.54	0.914813	2021-03-06	membrane associated ring-CH-type finger 6
205450_at	0.999	0.052768	2.14108	-4.54	1.25912	PHKA1	phosphorylase kinase regulatory subunit alpha 1
207454_at	0.999	0.05277	2.14107	-4.54	0.877345	GRIK3	glutamate ionotropic receptor kainate type subunit 3
202179_at	0.999	0.052946	2.13922	-4.54	1.20986	BLMH	bleomycin hydrolase
214279_s_at	0.999	0.053038	2.13825	-4.54	1.53946	NDRG2	NDRG family member 2
216657_at	0.999	0.053046	2.13817	-4.54	1.1558	ATXN3	ataxin 3
217854_s_at	0.999	0.05318	-2.13676	-4.54	-1.25421	POLR2E	RNA polymerase II subunit E
205834_s_at	0.999	0.05319	2.13666	-4.54	0.874947	PART1	prostate androgen-regulated transcript 1 (non-protein coding)
212323_s_at	0.999	0.053229	-2.13625	-4.54	-0.746203	VPS13D	vacuolar protein sorting 13 homolog D
208503_s_at	0.999	0.053258	2.13596	-4.54	1.09878	GATAD1	GATA zinc finger domain containing 1
212379_at	0.999	0.053388	2.1346	-4.54	0.969258	GART	phosphoribosylglycinamide formyltransferase, phosphoribosylglycinamide synthetase, phosphoribosylaminoimidazole synthetase
213947_s_at	0.999	0.053411	-2.13436	-4.54	-1.09783	NUP210	nucleoporin 210
213379_at	0.999	0.053427	-2.13419	-4.54	-1.12505	COQ2	coenzyme Q2, polyprenyltransferase
201705_at	0.999	0.053445	-2.13401	-4.54	-1.11402	PSMD7	proteasome 26S subunit, non-ATPase 7
218613_at	0.999	0.053567	2.13274	-4.54	1.27177	PSD3	pleckstrin and Sec7 domain containing 3
205048_s_at	0.999	0.053623	2.13215	-4.54	1.75989	PSPH	phosphoserine phosphatase
204220_at	0.999	0.053653	-2.13185	-4.54	-1.60808	GMFG	glia maturation factor gamma
216168_at	0.999	0.05369	2.13146	-4.54	1.42295
218165_at	0.999	0.053716	2.13119	-4.54	0.785538	MEAF6	MYST/Esa1 associated factor 6
208081_s_at	0.999	0.053757	-2.13076	-4.54	-1.54086	ZNF442	zinc finger protein 442
221980_at	0.999	0.053835	2.12996	-4.54	1.45898	EMILIN2	elastin microfibril interfacer 2
220978_at	0.999	0.05387	2.1296	-4.54	1.27147	KRTAP1-3	keratin associated protein 1-3
208509_s_at	0.999	0.053951	2.12876	-4.54	1.06392	OR7A17	olfactory receptor family 7 subfamily A member 17
219755_at	0.999	0.054142	2.1268	-4.54	0.923294	CBX8	chromobox 8
213812_s_at	0.999	0.054179	2.12642	-4.54	1.08627	CAMKK2	calcium/calmodulin dependent protein kinase kinase 2
211925_s_at	0.999	0.054281	-2.12538	-4.54	-1.82896	PLCB1	phospholipase C beta 1
208581_x_at	0.999	0.054353	-2.12464	-4.54	-2.23216	MT1X	metallothionein 1X
219610_at	0.999	0.054393	-2.12423	-4.54	-1.27092	ARHGEF28	Rho guanine nucleotide exchange factor 28
211557_x_at	0.999	0.054509	2.12304	-4.54	0.882584	SLCO2B1	solute carrier organic anion transporter family member 2B1
216433_s_at	0.999	0.054592	2.1222	-4.54	1.16586	PRDM2	PR/SET domain 2
201555_at	0.999	0.054769	2.12039	-4.54	0.977531	MCM3	minichromosome maintenance complex component 3
215165_x_at	0.999	0.054909	-2.11897	-4.54	-0.885273	UMPS	uridine monophosphate synthetase
220240_s_at	0.999	0.05498	2.11826	-4.54	0.924941	TMCO3	transmembrane and coiled-coil domains 3
203505_at	0.999	0.055083	-2.11721	-4.54	-1.43872	ABCA1	ATP binding cassette subfamily A member 1
209447_at	0.999	0.055086	-2.11718	-4.54	-0.774902	SYNE1	spectrin repeat containing nuclear envelope protein 1
202616_s_at	0.999	0.055163	2.1164	-4.54	1.12421	MECP2	methyl-CpG binding protein 2
201707_at	0.999	0.055167	2.11637	-4.54	0.868104	PEX19	peroxisomal biogenesis factor 19
217930_s_at	0.999	0.055181	2.11622	-4.54	1.44467	TOLLIP	toll interacting protein
218547_at	0.999	0.055243	2.1156	-4.54	0.75187	DHDDS	dehydrodolichyl diphosphate synthase subunit
211527_x_at	0.999	0.055254	2.11548	-4.54	1.06831	VEGFA	vascular endothelial growth factor A
206613_s_at	0.999	0.055286	-2.11516	-4.54	-1.17829	TAF1A	TATA-box binding protein associated factor, RNA polymerase I subunit A
216919_at	0.999	0.055369	-2.11433	-4.54	-0.95079	TP53I11	tumor protein p53 inducible protein 11
221075_s_at	0.999	0.055403	2.11398	-4.54	1.40238	NCR2	natural cytotoxicity triggering receptor 2
202266_at	0.999	0.055427	-2.11375	-4.54	-1.27497	TDP2	tyrosyl-DNA phosphodiesterase 2
219985_at	0.999	0.05548	-2.11321	-4.54	-1.39087	HS3ST3A1	heparan sulfate-glucosamine 3-sulfotransferase 3A1
215224_at	0.999	0.055507	2.11293	-4.54	1.37684	SNORA21	small nucleolar RNA, H/ACA box 21
201912_s_at	0.999	0.055574	-2.11226	-4.54	-1.04837	GSPT1	G1 to S phase transition 1
201083_s_at	0.999	0.055666	-2.11135	-4.54	-1.38408	BCLAF1	BCL2 associated transcription factor 1
215827_x_at	0.999	0.055725	2.11076	-4.54	0.818512	CROCCP3	ciliary rootlet coiled-coil, rootletin pseudogene 3
207880_at	0.999	0.055774	2.11027	-4.54	1.03271	ADAM11	ADAM metallopeptidase domain 11
206168_at	0.999	0.055881	2.1092	-4.54	1.09778	ZC3H7B	zinc finger CCCH-type containing 7B
221542_s_at	0.999	0.055984	2.10817	-4.54	0.733086	ERLIN2	ER lipid raft associated 2
212931_at	0.999	0.055987	2.10814	-4.54	0.863547	TCF20	transcription factor 20
221394_at	0.999	0.056019	2.10782	-4.54	0.803208	TAAR2	trace amine associated receptor 2
217101_at	0.999	0.056207	2.10596	-4.54	0.914232	TTC39A	tetratricopeptide repeat domain 39A
221450_x_at	0.999	0.056258	2.10544	-4.54	0.678219	PCDHB13	protocadherin beta 13
213960_at	0.999	0.056339	2.10465	-4.54	0.853624	NTRK3	neurotrophic receptor tyrosine kinase 3
218563_at	0.999	0.056343	-2.10461	-4.54	-1.18006	NDUFA3	NADH:ubiquinone oxidoreductase subunit A3
200631_s_at	0.999	0.056344	-2.1046	-4.54	-1.24252	SETSIP///SET	SET-like protein///SET nuclear proto-oncogene
209975_at	0.999	0.056395	-2.10409	-4.54	-1.51078	CYP2E1	cytochrome P450 family 2 subfamily E member 1
210147_at	0.999	0.056605	2.10202	-4.54	1.00174	ART3	ADP-ribosyltransferase 3
207294_at	0.999	0.056618	2.10189	-4.54	1.52725	AGTR2	angiotensin II receptor type 2
201142_at	0.999	0.056628	2.10179	-4.54	1.19206	EIF2S1	eukaryotic translation initiation factor 2 subunit alpha
215475_at	0.999	0.056707	-2.10101	-4.54	-1.10328
208041_at	0.999	0.056742	2.10067	-4.54	1.1098	GRK1	G protein-coupled receptor kinase 1
213951_s_at	0.999	0.056761	-2.10048	-4.54	-1.02386	PSMC3IP	PSMC3 interacting protein
214860_at	0.999	0.056784	2.10026	-4.54	1.03304	SLC9A7	solute carrier family 9 member A7
201645_at	0.999	0.056924	-2.09888	-4.54	-1.28215	TNC	tenascin C
219138_at	0.999	0.056955	2.09858	-4.54	1.11951	RPL14	ribosomal protein L14
213464_at	0.999	0.056982	-2.09831	-4.54	-1.01134	SHC2	SHC adaptor protein 2
215031_x_at	0.999	0.057046	2.09769	-4.54	0.847188	RNF126	ring finger protein 126
210127_at	0.999	0.057076	2.0974	-4.54	1.38861	RAB6B	RAB6B, member RAS oncogene family
221157_s_at	0.999	0.057124	2.09692	-4.54	1.39683	FBXO24	F-box protein 24
205830_at	0.999	0.057184	2.09634	-4.54	1.58197	CLGN	calmegin
209683_at	0.999	0.057196	2.09622	-4.54	1.23507	FAM49A	family with sequence similarity 49 member A
207099_s_at	0.999	0.057276	2.09544	-4.55	0.812332	CHM	CHM, Rab escort protein 1
214956_at	0.999	0.057386	-2.09437	-4.55	-1.16404	AAK1	AP2 associated kinase 1
205623_at	0.999	0.057431	-2.09393	-4.55	-2.04905	ALDH3A1	aldehyde dehydrogenase 3 family member A1
211608_at	0.999	0.057453	2.09372	-4.55	1.22598
220593_s_at	0.999	0.057542	-2.09286	-4.55	-1.16721	CCDC40	coiled-coil domain containing 40
204295_at	0.999	0.057543	-2.09284	-4.55	-1.4824	SURF1	surfeit 1
207862_at	0.999	0.057605	2.09224	-4.55	0.890594	UPK2	uroplakin 2
211464_x_at	0.999	0.057762	-2.09072	-4.55	-2.01214	CASP6	caspase 6
215495_s_at	0.999	0.057894	2.08945	-4.55	0.908636	SAMD4A	sterile alpha motif domain containing 4A
210537_s_at	0.999	0.05797	2.08872	-4.55	0.939568	TADA2A	transcriptional adaptor 2A
217195_at	0.999	0.057974	2.08868	-4.55	1.23811	GCNT1P1	glucosaminyl (N-acetyl) transferase 1, core 2 pseudogene 1
201855_s_at	0.999	0.057979	-2.08863	-4.55	-1.11686	ATMIN	ATM interactor
215342_s_at	0.999	0.057996	2.08847	-4.55	1.07349	RABGAP1L	RAB GTPase activating protein 1 like
220075_s_at	0.999	0.058036	2.08808	-4.55	1.31078	CDHR5	cadherin related family member 5
200770_s_at	0.999	0.058136	2.08712	-4.55	1.1317	LAMC1	laminin subunit gamma 1
208961_s_at	0.999	0.058137	2.08711	-4.55	1.87401	KLF6	Kruppel like factor 6
220021_at	0.999	0.058245	2.08607	-4.55	0.978369	TMC7	transmembrane channel like 7
216383_at	0.999	0.058254	2.08598	-4.55	1.03651
203324_s_at	0.999	0.058258	2.08595	-4.55	1.70212	CAV2	caveolin 2
209416_s_at	0.999	0.058272	-2.08581	-4.55	-1.17877	FZR1	fizzy/cell division cycle 20 related 1
215260_s_at	0.999	0.058399	2.0846	-4.55	0.726855	TCF3	transcription factor 3
203353_s_at	0.999	0.058458	-2.08403	-4.55	-1.15308	MBD1	methyl-CpG binding domain protein 1
216465_at	0.999	0.058512	2.08351	-4.55	1.3826
207620_s_at	0.999	0.058602	2.08265	-4.55	1.41895	CASK	calcium/calmodulin dependent serine protein kinase
213461_at	0.999	0.05864	2.08229	-4.55	1.2694	NUDT21	nudix hydrolase 21
215605_at	0.999	0.05875	2.08124	-4.55	0.922931	NCOA2	nuclear receptor coactivator 2
207706_at	0.999	0.05876	2.08115	-4.55	1.76112	USH2A	usherin
202671_s_at	0.999	0.058892	-2.0799	-4.55	-1.03676	PDXK	pyridoxal (pyridoxine, vitamin B6) kinase
209846_s_at	0.999	0.058895	2.07986	-4.55	1.64975	BTN3A2	butyrophilin subfamily 3 member A2
218353_at	0.999	0.058908	2.07974	-4.55	0.734496	RGS5	regulator of G-protein signaling 5
201494_at	0.999	0.058928	-2.07956	-4.55	-1.13019	PRCP	prolylcarboxypeptidase
208535_x_at	0.999	0.058956	2.07929	-4.55	1.02173	COL13A1	collagen type XIII alpha 1 chain
217827_s_at	0.999	0.059097	-2.07795	-4.55	-0.895875	SPG21	spastic paraplegia 21 (autosomal recessive, Mast syndrome)
212886_at	0.999	0.059137	-2.07757	-4.55	-1.0208	CCDC69	coiled-coil domain containing 69
204997_at	0.999	0.059166	-2.0773	-4.55	-0.831307	GPD1	glycerol-3-phosphate dehydrogenase 1
213106_at	0.999	0.059212	-2.07687	-4.55	-1.31938	ATP8A1	ATPase phospholipid transporting 8A1
214803_at	0.999	0.059386	2.07522	-4.55	1.27378	CDH6	cadherin 6
215353_at	0.999	0.059482	2.07432	-4.55	1.27582	GIMAP5	GTPase, IMAP family member 5
204755_x_at	0.999	0.059484	2.0743	-4.55	1.18266	HLF	HLF, PAR bZIP transcription factor
219890_at	0.999	0.05951	2.07405	-4.55	1.02332	CLEC5A	C-type lectin domain family 5 member A
218863_s_at	0.999	0.059733	2.07196	-4.55	0.813198	TNS1	tensin 1
217337_at	0.999	0.059769	-2.07163	-4.55	-0.923891
210610_at	0.999	0.059778	2.07154	-4.55	1.17584	CEACAM1	carcinoembryonic antigen related cell adhesion molecule 1
208023_at	0.999	0.059855	2.07082	-4.55	1.71332	TNFRSF4	TNF receptor superfamily member 4
215663_at	0.999	0.059892	2.07047	-4.55	1.56788	MBNL1	muscleblind like splicing regulator 1
206229_x_at	0.999	0.059895	2.07045	-4.55	1.18905	PAX2	paired box 2
202161_at	0.999	0.059942	2.07	-4.55	1.15237	PKN1	protein kinase N1
220907_at	0.999	0.059964	-2.0698	-4.55	-0.844993	ADGRF1	adhesion G protein-coupled receptor F1
205187_at	0.999	0.059977	2.06968	-4.55	1.59275	SMAD5	SMAD family member 5
217136_at	0.999	0.060125	2.0683	-4.55	1.59366	PPIAL4C///PPIAL4A///PPIAL4G	peptidylprolyl isomerase A like 4C///peptidylprolyl isomerase A like 4A///peptidylprolyl isomerase A like 4G
218887_at	0.999	0.060204	2.06756	-4.55	1.19417	MRPL2	mitochondrial ribosomal protein L2
208098_at	0.999	0.060222	2.06739	-4.55	0.698567	OR12D3///OR5V1	olfactory receptor family 12 subfamily D member 3///olfactory receptor family 5 subfamily V member 1
203582_s_at	0.999	0.060306	2.06661	-4.55	0.855721	SPHAR///RAB4A	S-phase response (cyclin related)///RAB4A, member RAS oncogene family
202526_at	0.999	0.060365	2.06606	-4.55	0.836562	SMAD4	SMAD family member 4
217507_at	0.999	0.060544	2.0644	-4.55	1.35564	SLC11A1	solute carrier family 11 member 1
205169_at	0.999	0.060545	2.0644	-4.55	1.26979	RBBP5	RB binding protein 5, histone lysine methyltransferase complex subunit
205604_at	0.999	0.060605	2.06384	-4.55	0.829722	HOXD9	homeobox D9
205488_at	0.999	0.060684	-2.06311	-4.55	-1.21116	GZMA	granzyme A
213659_at	0.999	0.060696	2.063	-4.55	1.36673	ZNF75D	zinc finger protein 75D
204354_at	0.999	0.060795	-2.06208	-4.55	-1.1491	POT1	protection of telomeres 1
218940_at	0.999	0.060836	-2.06171	-4.55	-1.11675	VCPKMT	valosin containing protein lysine methyltransferase
203138_at	0.999	0.060839	-2.06168	-4.55	-1.73665	HAT1	histone acetyltransferase 1
209359_x_at	0.999	0.060997	2.06023	-4.55	1.17832	LOC101928269///LOC100506403///RUNX1	uncharacterized LOC101928269///uncharacterized LOC100506403///runt related transcription factor 1
205878_at	0.999	0.061	2.0602	-4.55	1.36965	POU6F1	POU class 6 homeobox 1
220555_s_at	0.999	0.061352	2.05697	-4.55	0.911961	PDZD7	PDZ domain containing 7
205894_at	0.999	0.061352	2.05697	-4.55	0.775127	ARSE	arylsulfatase E (chondrodysplasia punctata 1)
216582_at	0.999	0.061358	2.05692	-4.55	0.884606	POM121L2	POM121 transmembrane nucleoporin like 2
215768_at	0.999	0.061384	2.05668	-4.55	1.13727
213938_at	0.999	0.061414	-2.0564	-4.55	-1.12974	ERC2	ELKS/RAB6-interacting/CAST family member 2
221626_at	0.999	0.061475	-2.05585	-4.55	-1.3252	ZNF506	zinc finger protein 506
219558_at	0.999	0.061551	2.05516	-4.55	1.08471	ATP13A3	ATPase 13A3
213283_s_at	0.999	0.061581	2.05488	-4.55	0.824404	SALL2	spalt like transcription factor 2
217689_at	0.999	0.061587	2.05482	-4.55	1.06856	PTPN1	protein tyrosine phosphatase, non-receptor type 1
207496_at	0.999	0.061598	2.05473	-4.55	1.08487	MS4A2	membrane spanning 4-domains A2
206822_s_at	0.999	0.06166	2.05416	-4.55	1.3896	L3MBTL1	l(3)mbt-like 1 (Drosophila)
211849_s_at	0.999	0.061769	2.05318	-4.55	1.06322	RNGTT	RNA guanylyltransferase and 5'-phosphatase
200928_s_at	0.999	0.061789	-2.05299	-4.55	-1.21529	RAB14	RAB14, member RAS oncogene family
207871_s_at	0.999	0.061854	2.0524	-4.55	0.812299	MIR6132///ST7-OT3///ST7	microRNA 6132///ST7 overlapping transcript 3///suppression of tumorigenicity 7
205952_at	0.999	0.061864	2.05231	-4.55	1.26088	KCNK3	potassium two pore domain channel subfamily K member 3
222031_at	0.999	0.061885	2.05212	-4.55	1.15691	LOC389906	zinc finger protein 839 pseudogene
206033_s_at	0.999	0.061907	-2.05192	-4.55	-1.3982	DSC3	desmocollin 3
218993_at	0.999	0.061948	2.05154	-4.55	1.04509	MRM3	mitochondrial rRNA methyltransferase 3
217469_at	0.999	0.061991	2.05116	-4.55	1.16172	IGH	immunoglobulin heavy locus
204569_at	0.999	0.061999	-2.05109	-4.55	-2.4047	ICK	intestinal cell (MAK-like) kinase
207414_s_at	0.999	0.062061	2.05053	-4.55	1.02081	LOC100507472///PCSK6	uncharacterized LOC100507472///proprotein convertase subtilisin/kexin type 6
207686_s_at	0.999	0.062064	2.0505	-4.55	1.23742	CASP8	caspase 8
221812_at	0.999	0.062157	-2.04966	-4.55	-0.915474	FBXO42	F-box protein 42
210620_s_at	0.999	0.062211	2.04917	-4.55	1.344	GTF3C2	general transcription factor IIIC subunit 2
222172_at	0.999	0.062269	2.04865	-4.55	1.1094	NPAS3	neuronal PAS domain protein 3
208266_at	0.999	0.062319	2.0482	-4.55	0.7676	C8orf17	chromosome 8 open reading frame 17
220735_s_at	0.999	0.0624	2.04747	-4.55	1.28346	SENP7	SUMO1/sentrin specific peptidase 7
216886_at	0.999	0.062461	2.04691	-4.55	1.34183	CHRNA4	cholinergic receptor nicotinic alpha 4 subunit
206182_at	0.999	0.062482	2.04673	-4.55	1.23469	ZNF134	zinc finger protein 134
221360_s_at	0.999	0.062514	2.04644	-4.55	1.54467	GHSR	growth hormone secretagogue receptor
221111_at	0.999	0.062515	-2.04643	-4.55	-1.56722	IL26	interleukin 26
217111_at	0.999	0.062579	-2.04585	-4.55	-1.79492	AMACR	alpha-methylacyl-CoA racemase
222273_at	0.999	0.062639	-2.04532	-4.55	-1.09043	PAPOLG	poly(A) polymerase gamma
212794_s_at	0.999	0.062662	2.04511	-4.55	1.43226	KIAA1033	KIAA1033
217468_at	0.999	0.062685	-2.04491	-4.55	-1.12242	CYP2D6	cytochrome P450 family 2 subfamily D member 6
218230_at	0.999	0.062706	-2.04472	-4.55	-1.17683	ARFIP1	ADP ribosylation factor interacting protein 1
203176_s_at	0.999	0.062836	2.04356	-4.55	1.44536	TFAM	transcription factor A, mitochondrial
209129_at	0.999	0.062882	-2.04314	-4.55	-0.976215	TRIP6	thyroid hormone receptor interactor 6
216618_at	0.999	0.062897	2.04301	-4.55	0.837894
202869_at	0.999	0.063	2.04209	-4.55	1.04734	OAS1	2'-5'-oligoadenylate synthetase 1
207465_at	0.999	0.063057	-2.04158	-4.55	-1.00438	LOC100127886	uncharacterized LOC100127886
209437_s_at	0.999	0.063129	2.04094	-4.55	0.879092	SPON1	spondin 1
219005_at	0.999	0.063131	2.04092	-4.55	0.979032	TMEM59L	transmembrane protein 59 like
215865_at	0.999	0.063172	2.04056	-4.55	1.07227	SYT12	synaptotagmin 12
220568_at	0.999	0.063176	2.04052	-4.55	1.04644	PRO1483	uncharacterized LOC55448
213022_s_at	0.999	0.063216	2.04016	-4.55	0.823618	UTRN	utrophin
206958_s_at	0.999	0.063248	2.03988	-4.55	1.25987	UPF3A	UPF3 regulator of nonsense transcripts homolog A (yeast)
218557_at	0.999	0.063275	-2.03964	-4.55	-1.12449	NIT2	nitrilase family member 2
206984_s_at	0.999	0.063341	2.03906	-4.55	1.0977	RIT2	Ras like without CAAX 2
206914_at	0.999	0.06342	-2.03836	-4.55	-1.27024	CRTAM	cytotoxic and regulatory T-cell molecule
210667_s_at	0.999	0.063574	2.03699	-4.55	0.753866	C21orf33	chromosome 21 open reading frame 33
208913_at	0.999	0.063609	2.03668	-4.55	1.21406	GGA2	golgi associated, gamma adaptin ear containing, ARF binding protein 2
220579_at	0.999	0.063675	2.0361	-4.55	0.866225
215257_at	0.999	0.063727	2.03564	-4.55	0.802911	ERGIC3	ERGIC and golgi 3
214559_at	0.999	0.06376	-2.03535	-4.55	-1.37021	DRD3	dopamine receptor D3
200785_s_at	0.999	0.063764	-2.03531	-4.55	-1.60525	LRP1	LDL receptor related protein 1
208571_at	0.999	0.063812	-2.03489	-4.55	-0.980905	ANP32D	acidic nuclear phosphoprotein 32 family member D
210173_at	0.999	0.063856	2.0345	-4.55	1.57051	PTPRJ	protein tyrosine phosphatase, receptor type J
219854_at	0.999	0.063889	2.03421	-4.55	1.08103	ZNF14	zinc finger protein 14
216856_s_at	0.999	0.063967	2.03353	-4.55	1.07841	DLEU2	deleted in lymphocytic leukemia 2 (non-protein coding)
203518_at	0.999	0.064027	-2.033	-4.55	-1.33852	LYST	lysosomal trafficking regulator
208325_s_at	0.999	0.064116	2.03221	-4.55	0.914761	AKAP13	A-kinase anchoring protein 13
215742_at	0.999	0.064131	2.03209	-4.55	1.22414
216406_at	0.999	0.064134	2.03206	-4.55	1.58896
217084_at	0.999	0.064181	2.03165	-4.55	0.983547	IGHV3-23///IGHV4-31///IGHM///IGHG1///IGHA1	immunoglobulin heavy variable 3-23///immunoglobulin heavy variable 4-31///immunoglobulin heavy constant mu///immunoglobulin heavy constant gamma 1 (G1m marker)///immunoglobulin heavy constant alpha 1
211564_s_at	0.999	0.064319	-2.03044	-4.55	-1.36641	PDLIM4	PDZ and LIM domain 4
210782_x_at	0.999	0.064368	2.03001	-4.55	1.02725	GRIN1	glutamate ionotropic receptor NMDA type subunit 1
200058_s_at	0.999	0.064368	-2.03001	-4.55	-1.21691	LOC101929240///SNRNP200	U5 small nuclear ribonucleoprotein 200 kDa helicase pseudogene///small nuclear ribonucleoprotein U5 subunit 200
209264_s_at	0.999	0.06451	-2.02877	-4.55	-1.2038	TSPAN4	tetraspanin 4
222381_at	0.999	0.064581	2.02815	-4.55	1.01517
210081_at	0.999	0.064684	2.02725	-4.55	1.33385	AGER	advanced glycosylation end-product specific receptor
217520_x_at	0.999	0.064736	2.0268	-4.55	0.915795	LOC101929232///PDCD6IPP2	uncharacterized LOC101929232///PDCD6IP pseudogene 2
204239_s_at	0.999	0.064795	2.02629	-4.55	1.32204	NNAT	neuronatin
221609_s_at	0.999	0.064803	2.02622	-4.55	0.946296	WNT6	Wnt family member 6
213593_s_at	0.999	0.064819	2.02607	-4.55	1.4616	TRA2A	transformer 2 alpha homolog
204363_at	0.999	0.064839	2.02591	-4.55	1.05728	F3	coagulation factor III, tissue factor
202289_s_at	0.999	0.064856	-2.02575	-4.55	-0.769443	TACC2	transforming acidic coiled-coil containing protein 2
218903_s_at	0.999	0.064957	2.02488	-4.55	1.19998	NABP2	nucleic acid binding protein 2
203995_at	0.999	0.064997	2.02454	-4.55	1.16332	C21orf2	chromosome 21 open reading frame 2
212185_x_at	0.999	0.065023	-2.02431	-4.55	-1.50845	MT2A	metallothionein 2A
213945_s_at	0.999	0.065075	2.02386	-4.55	0.970485	NUP210	nucleoporin 210
205985_x_at	0.999	0.065175	2.02299	-4.55	1.09047	CLCNKB	chloride voltage-gated channel Kb
218550_s_at	0.999	0.065204	-2.02274	-4.55	-0.792104	LRRC20	leucine rich repeat containing 20
221278_at	0.999	0.065375	2.02127	-4.55	1.21274	HOXB8	homeobox B8
215780_s_at	0.999	0.065413	2.02094	-4.55	1.49447	SETSIP///SETP4///SET	SET-like protein///SET pseudogene 4///SET nuclear proto-oncogene
216056_at	0.999	0.065416	2.02091	-4.55	1.00465	CD44	CD44 molecule (Indian blood group)
211545_at	0.999	0.065428	2.02081	-4.55	1.2009	GHRHR	growth hormone releasing hormone receptor
210585_s_at	0.999	0.065428	2.02081	-4.55	1.34258	TNPO2	transportin 2
210684_s_at	0.999	0.065445	2.02066	-4.55	0.876714	DLG4	discs large MAGUK scaffold protein 4
217701_x_at	0.999	0.065555	2.01972	-4.55	1.71553
200938_s_at	0.999	0.065557	2.0197	-4.55	1.13962	RERE	arginine-glutamic acid dipeptide repeats
209850_s_at	0.999	0.065584	-2.01947	-4.55	-1.15735	CDC42EP2	CDC42 effector protein 2
218652_s_at	0.999	0.065604	-2.0193	-4.55	-0.977057	PIGG	phosphatidylinositol glycan anchor biosynthesis class G
210369_at	0.999	0.065668	2.01875	-4.55	0.695613	SWAP70	SWAP switching B-cell complex 70kDa subunit
204488_at	0.999	0.06573	2.01821	-4.55	0.966282	DOLK	dolichol kinase
210232_at	0.999	0.06591	2.01667	-4.55	1.16757	CDC42	cell division cycle 42
205211_s_at	0.999	0.065964	2.01621	-4.55	0.784497	RIN1	Ras and Rab interactor 1
210320_s_at	0.999	0.066251	-2.01376	-4.55	-0.629976	DDX52	DEAD-box helicase 52
207552_at	0.999	0.066257	2.01371	-4.55	1.02818	ATP5G2	ATP synthase, H+ transporting, mitochondrial Fo complex subunit C2 (subunit 9)
219851_at	0.999	0.066263	2.01366	-4.55	1.50364	ZNF613	zinc finger protein 613
210190_at	0.999	0.066427	-2.01226	-4.55	-1.32023	STX11	syntaxin 11
209412_at	0.999	0.066452	-2.01205	-4.55	-1.54914	LOC102724200///TRAPPC10	trafficking protein particle complex subunit 10-like///trafficking protein particle complex 10
218219_s_at	0.999	0.066493	2.01171	-4.55	1.29939	LANCL2	LanC like 2
221156_x_at	0.999	0.06652	-2.01148	-4.55	-1.38658	CCPG1	cell cycle progression 1
215728_s_at	0.999	0.066634	2.01051	-4.55	0.859848	ACOT7	acyl-CoA thioesterase 7
204743_at	0.999	0.066658	2.0103	-4.55	0.833505	TAGLN3	transgelin 3
218345_at	0.999	0.066671	-2.01019	-4.55	-0.981293	TMEM176A	transmembrane protein 176A
214961_at	0.999	0.066822	2.00892	-4.55	0.930515	MTUS2	microtubule associated tumor suppressor candidate 2
203697_at	0.999	0.066924	2.00806	-4.55	0.886372	FRZB	frizzled-related protein
211151_x_at	0.999	0.066952	2.00782	-4.55	1.21569	GH1	growth hormone 1
58696_at	0.999	0.066956	-2.00779	-4.55	-0.849043	EXOSC4	exosome component 4
205238_at	0.999	0.066972	2.00766	-4.55	0.966912	TRMT2B	tRNA methyltransferase 2 homolog B
207493_x_at	0.999	0.066975	2.00763	-4.55	1.15377	SSX2B///SSX2	SSX family member 2B///SSX family member 2
222379_at	0.999	0.066999	2.00742	-4.55	1.2668	KCNE4	potassium voltage-gated channel subfamily E regulatory subunit 4
218009_s_at	0.999	0.067036	2.00712	-4.55	1.26357	PRC1	protein regulator of cytokinesis 1
214137_at	0.999	0.067054	2.00696	-4.55	1.13	PTPRJ	protein tyrosine phosphatase, receptor type J
215412_x_at	0.999	0.067196	2.00577	-4.55	1.09567	PMS2P8	PMS1 homolog 2, mismatch repair system component pseudogene 8
214481_at	0.999	0.067229	2.00549	-4.55	1.57042	HIST1H2AM	histone cluster 1, H2am
212437_at	0.999	0.067242	2.00539	-4.55	0.88001	CENPB	centromere protein B
217598_at	0.999	0.067315	2.00477	-4.55	1.30536	CINP	cyclin dependent kinase 2 interacting protein
214240_at	0.999	0.067358	2.00441	-4.55	1.03495	GAL	galanin and GMAP prepropeptide
205795_at	0.999	0.067393	2.00412	-4.55	0.678114	NRXN3	neurexin 3
209428_s_at	0.999	0.067421	2.00388	-4.55	0.831043	ZFPL1	zinc finger protein like 1
219663_s_at	0.999	0.06758	-2.00255	-4.55	-1.28174	TMEM121	transmembrane protein 121
217023_x_at	0.999	0.067634	2.0021	-4.55	0.930534	TPSB2///TPSAB1	tryptase beta 2 (gene/pseudogene)///tryptase alpha/beta 1
202401_s_at	0.999	0.067691	2.00162	-4.55	1.09618	SRF	serum response factor
210906_x_at	0.999	0.067745	2.00117	-4.55	1.04082	AQP4	aquaporin 4
217068_at	0.999	0.067793	-2.00077	-4.55	-1.65434
219701_at	0.999	0.067895	1.99993	-4.55	1.98051	TMOD2	tropomodulin 2
201238_s_at	0.999	0.067946	-1.9995	-4.55	-0.909091	CAPZA2	capping actin protein of muscle Z-line alpha subunit 2
209654_at	0.999	0.067954	-1.99943	-4.55	-1.12382	ICE1	interactor of little elongation complex ELL subunit 1
201361_at	0.999	0.067985	-1.99918	-4.55	-0.96282	TMEM109	transmembrane protein 109
219506_at	0.999	0.068065	1.99851	-4.55	0.739588	C1orf54	chromosome 1 open reading frame 54
204155_s_at	0.999	0.068191	-1.99747	-4.55	-0.887481	SIK3	SIK family kinase 3
205306_x_at	0.999	0.068203	1.99736	-4.55	0.706217	KMO	kynurenine 3-monooxygenase (kynurenine 3-hydroxylase)
206213_at	0.999	0.068216	1.99725	-4.55	1.09259	WNT10B	Wnt family member 10B
219048_at	0.999	0.068222	-1.99721	-4.55	-1.35804	PIGN	phosphatidylinositol glycan anchor biosynthesis class N
204767_s_at	0.999	0.068229	1.99715	-4.55	1.19874	FEN1	flap structure-specific endonuclease 1
208103_s_at	0.999	0.068245	1.99702	-4.55	1.32307	ANP32E	acidic nuclear phosphoprotein 32 family member E
213739_at	0.999	0.068247	1.997	-4.55	1.04542	LOC103344931	uncharacterized LOC103344931
200602_at	0.999	0.068266	1.99684	-4.55	1.70878	APP	amyloid beta precursor protein
202661_at	0.999	0.068336	1.99627	-4.55	1.2667	ITPR2	inositol 1,4,5-trisphosphate receptor type 2
221342_at	0.999	0.068379	1.99591	-4.55	1.45835	C6orf25	chromosome 6 open reading frame 25
209472_at	0.999	0.068426	-1.99552	-4.55	-1.00149	KYAT3	kynurenine aminotransferase 3
212563_at	0.999	0.068515	1.99478	-4.55	1.10909	MIR7112///BOP1	microRNA 7112///block of proliferation 1
220483_s_at	0.999	0.068618	1.99393	-4.55	1.43611	RNF19A	ring finger protein 19A, RBR E3 ubiquitin protein ligase
204256_at	0.999	0.068677	-1.99345	-4.55	-0.898958	ELOVL6	ELOVL fatty acid elongase 6
209366_x_at	0.999	0.06869	-1.99334	-4.55	-0.822132	CYB5A	cytochrome b5 type A
204169_at	0.999	0.068748	-1.99287	-4.55	-1.57545	IMPDH1	inosine monophosphate dehydrogenase 1
217999_s_at	0.999	0.068766	-1.99272	-4.55	-0.666845	PHLDA1	pleckstrin homology like domain family A member 1
206510_at	0.999	0.068783	1.99258	-4.55	0.776905	SIX2	SIX homeobox 2
219627_at	0.999	0.068937	1.99131	-4.55	0.801177	ZNF767P	zinc finger family member 767, pseudogene
205789_at	0.999	0.069061	1.9903	-4.55	0.831541	CD1D	CD1d molecule
211861_x_at	0.999	0.069084	1.99011	-4.55	1.87515	CD28	CD28 molecule
215377_at	0.999	0.069212	1.98906	-4.55	0.828007	CTBP2	C-terminal binding protein 2
216500_at	0.999	0.069318	1.98819	-4.55	0.923698
214107_x_at	0.999	0.069393	-1.98758	-4.55	-0.693632	LOC440434	aminopeptidase puromycin sensitive pseudogene
219391_at	0.999	0.069402	1.9875	-4.55	1.21197	BPNT1	3'(2'), 5'-bisphosphate nucleotidase 1
204451_at	0.999	0.069405	1.98749	-4.55	1.14071	FZD1	frizzled class receptor 1
200849_s_at	0.999	0.069419	-1.98737	-4.55	-0.963672	AHCYL1	adenosylhomocysteinase like 1
210416_s_at	0.999	0.06945	1.98711	-4.55	0.836572	CHEK2	checkpoint kinase 2
204619_s_at	0.999	0.069544	1.98635	-4.55	1.37444	VCAN	versican
207761_s_at	0.999	0.069551	-1.98629	-4.55	-1.14289	METTL7A	methyltransferase like 7A
203100_s_at	0.999	0.069571	1.98613	-4.55	0.705717	CDYL	chromodomain Y-like
211842_s_at	0.999	0.069671	1.98532	-4.55	1.04036	SLC24A1	solute carrier family 24 member 1
215613_at	0.999	0.069695	-1.98512	-4.55	-1.20604	ADAM12	ADAM metallopeptidase domain 12
201525_at	0.999	0.069743	1.98473	-4.55	0.720586	APOD	apolipoprotein D
207022_s_at	0.999	0.069772	-1.98449	-4.55	-1.29261	LDHC	lactate dehydrogenase C
214256_at	0.999	0.069816	1.98414	-4.55	0.960453	ATP10A	ATPase phospholipid transporting 10A (putative)
220874_at	0.999	0.069821	1.9841	-4.55	1.25995
209455_at	0.999	0.069852	-1.98385	-4.55	-0.706345	FBXW11	F-box and WD repeat domain containing 11
203185_at	0.999	0.069898	-1.98347	-4.55	-0.772435	RASSF2	Ras association domain family member 2
216036_x_at	0.999	0.070105	1.9818	-4.55	0.663177	WDTC1	WD and tetratricopeptide repeats 1
204783_at	0.999	0.070114	1.98172	-4.55	1.53817	MLF1	myeloid leukemia factor 1
210085_s_at	0.999	0.07014	-1.98152	-4.55	-1.45539	ANXA9	annexin A9
207762_at	0.999	0.070288	-1.98032	-4.55	-0.971055	LPAL2	lipoprotein(a) like 2, pseudogene
202830_s_at	0.999	0.070376	1.97961	-4.55	1.03978	SLC37A4	solute carrier family 37 member 4
203008_x_at	0.999	0.070518	-1.97847	-4.55	-0.774208	TXNDC9	thioredoxin domain containing 9
214613_at	0.999	0.070617	1.97768	-4.55	1.26627	GPR3	G protein-coupled receptor 3
208700_s_at	0.999	0.070635	-1.97753	-4.55	-1.13733	TKT	transketolase
214748_at	0.999	0.070706	-1.97696	-4.55	-0.969565	N4BP2L2	NEDD4 binding protein 2 like 2
210255_at	0.999	0.070709	1.97694	-4.55	1.76661	RAD51B	RAD51 paralog B
203912_s_at	0.999	0.070868	-1.97566	-4.55	-0.805369	DNASE1L1	deoxyribonuclease 1 like 1
213669_at	0.999	0.071008	1.97455	-4.55	1.65018	FCHO1	FCH domain only 1
202069_s_at	0.999	0.071069	-1.97406	-4.55	-0.924918	IDH3A	isocitrate dehydrogenase 3 (NAD(+)) alpha
209393_s_at	0.999	0.071095	1.97385	-4.55	0.885618	EIF4E2	eukaryotic translation initiation factor 4E family member 2
212282_at	0.999	0.071131	-1.97356	-4.55	-1.202	TMEM97	transmembrane protein 97
201149_s_at	0.999	0.071142	1.97348	-4.55	0.925589	TIMP3	TIMP metallopeptidase inhibitor 3
218538_s_at	0.999	0.071352	-1.9718	-4.55	-1.55714	MRS2	MRS2, magnesium transporter
221432_s_at	0.999	0.071473	1.97084	-4.55	1.14389	SLC25A28	solute carrier family 25 member 28
217534_at	0.999	0.071484	-1.97075	-4.55	-1.23944	FAM49B	family with sequence similarity 49 member B
216222_s_at	0.999	0.071517	-1.97049	-4.55	-1.74975	MYO10	myosin X
212364_at	0.999	0.071671	-1.96928	-4.55	-0.945331	MYO1B	myosin IB
206784_at	0.999	0.071721	1.96888	-4.55	1.14906	AQP8	aquaporin 8
202653_s_at	0.999	0.071762	-1.96855	-4.55	-0.996059	2021-03-07	membrane associated ring-CH-type finger 7
206935_at	0.999	0.071812	1.96816	-4.55	1.48064	PCDH8	protocadherin 8
220255_at	0.999	0.071832	1.968	-4.55	1.08896	FANCE	Fanconi anemia complementation group E
205737_at	0.999	0.071852	1.96784	-4.55	1.36266	KCNQ2	potassium voltage-gated channel subfamily Q member 2
209441_at	0.999	0.0719	-1.96746	-4.55	-0.994821	RHOBTB2	Rho related BTB domain containing 2
208647_at	0.999	0.07191	-1.96738	-4.55	-0.702452	FDFT1	farnesyl-diphosphate farnesyltransferase 1
211788_s_at	0.999	0.072012	1.96658	-4.55	0.626448	HAUS7///TREX2	HAUS augmin like complex subunit 7///three prime repair exonuclease 2
213226_at	0.999	0.072033	1.96641	-4.55	1.04788	CCNA2	cyclin A2
216288_at	0.999	0.072082	1.96603	-4.55	0.928429	CYSLTR1	cysteinyl leukotriene receptor 1
204782_at	0.999	0.072099	1.9659	-4.55	1.10364	MLF1	myeloid leukemia factor 1
213841_at	0.999	0.07213	1.96565	-4.55	1.13725	TNR	tenascin R
212633_at	0.999	0.072184	-1.96522	-4.55	-1.46533	UFL1	UFM1 specific ligase 1
210474_s_at	0.999	0.072247	-1.96473	-4.55	-1.10103	CDK11A///CDK11B	cyclin dependent kinase 11A///cyclin dependent kinase 11B
217641_at	0.999	0.072308	1.96425	-4.55	0.74293	GPR135	G protein-coupled receptor 135
204123_at	0.999	0.072322	1.96414	-4.55	0.837143	LIG3	DNA ligase 3
210415_s_at	0.999	0.072447	-1.96316	-4.55	-1.36124	ODF2	outer dense fiber of sperm tails 2
216439_at	0.999	0.072449	1.96315	-4.55	0.690046	TNK2	tyrosine kinase non receptor 2
220481_at	0.999	0.072481	1.96289	-4.55	0.920982	GPR75	G protein-coupled receptor 75
211412_at	0.999	0.072484	1.96287	-4.55	1.23853	PADI4	peptidyl arginine deiminase 4
212374_at	0.999	0.072487	-1.96285	-4.55	-0.925396	FEM1B	fem-1 homolog B
205908_s_at	0.999	0.072494	-1.96279	-4.55	-1.21578	OMD	osteomodulin
207110_at	0.999	0.072593	1.96201	-4.55	1.47448	LOC100996843///KCNJ18///KCNJ12	ATP-sensitive inward rectifier potassium channel 12-like///potassium voltage-gated channel subfamily J member 18///potassium voltage-gated channel subfamily J member 12
212235_at	0.999	0.072706	1.96113	-4.55	0.614371	PLXND1	plexin D1
212813_at	0.999	0.072725	1.96098	-4.55	0.953942	JAM3	junctional adhesion molecule 3
204523_at	0.999	0.072759	1.96072	-4.55	1.16653	ZNF140	zinc finger protein 140
206946_at	0.999	0.072788	1.96049	-4.55	0.882373	HCN4	hyperpolarization activated cyclic nucleotide gated potassium channel 4
217886_at	0.999	0.072881	-1.95976	-4.55	-1.87753	EPS15	epidermal growth factor receptor pathway substrate 15
219258_at	0.999	0.072905	-1.95958	-4.55	-1.37274	TIPIN	TIMELESS interacting protein
204326_x_at	0.999	0.072923	-1.95944	-4.55	-1.52645	MT1X	metallothionein 1X
219184_x_at	0.999	0.072949	-1.95924	-4.55	-1.09089	TIMM22	translocase of inner mitochondrial membrane 22 homolog (yeast)
206294_at	0.999	0.073005	1.9588	-4.55	1.13379	HSD3B2	hydroxy-delta-5-steroid dehydrogenase, 3 beta- and steroid delta-isomerase 2
202257_s_at	0.999	0.073029	-1.95861	-4.55	-1.11389	CD2BP2	CD2 cytoplasmic tail binding protein 2
202725_at	0.999	0.073041	-1.95852	-4.55	-0.67097	POLR2A	RNA polymerase II subunit A
206922_at	0.999	0.073075	1.95826	-4.55	1.39547	VCY1B///VCY	variable charge, Y-linked 1B///variable charge, Y-linked
214651_s_at	0.999	0.073238	-1.95699	-4.55	-1.03694	HOXA10-HOXA9///MIR196B///HOXA9	HOXA10-HOXA9 readthrough///microRNA 196b///homeobox A9
219861_at	0.999	0.073244	1.95694	-4.55	1.16485	DNAJC17	DnaJ heat shock protein family (Hsp40) member C17
216511_s_at	0.999	0.073284	1.95663	-4.55	0.965526	TCF7L2	transcription factor 7 like 2
219214_s_at	0.999	0.073296	1.95654	-4.55	1.07015	NT5C	5', 3'-nucleotidase, cytosolic
206417_at	0.999	0.073326	1.9563	-4.55	0.864357	CNGA1	cyclic nucleotide gated channel alpha 1
213144_at	0.999	0.073327	1.9563	-4.55	0.777237	GOSR2	golgi SNAP receptor complex member 2
205546_s_at	0.999	0.073331	-1.95626	-4.55	-0.868042	TYK2	tyrosine kinase 2
207906_at	0.999	0.0734	1.95574	-4.55	0.877068	IL3	interleukin 3
219215_s_at	0.999	0.073445	1.95538	-4.55	0.994867	SLC39A4	solute carrier family 39 member 4
206199_at	0.999	0.073551	-1.95457	-4.55	-1.27801	CEACAM7	carcinoembryonic antigen related cell adhesion molecule 7
211598_x_at	0.999	0.073642	-1.95386	-4.55	-0.908213	VIPR2	vasoactive intestinal peptide receptor 2
205155_s_at	0.999	0.073667	1.95367	-4.55	1.08982	SPTBN2	spectrin beta, non-erythrocytic 2
217977_at	0.999	0.07368	-1.95357	-4.55	-2.08098	MSRB1	methionine sulfoxide reductase B1
212839_s_at	0.999	0.073794	1.95269	-4.55	0.789355	TROVE2	TROVE domain family member 2
52975_at	0.999	0.073838	1.95235	-4.55	1.10646	MVB12B	multivesicular body subunit 12B
208501_at	0.999	0.073848	1.95227	-4.55	0.869855	GFI1B	growth factor independent 1B transcriptional repressor
205081_at	0.999	0.074047	-1.95074	-4.55	-0.844752	CRIP1	cysteine rich protein 1
216415_at	0.999	0.074102	1.95032	-4.55	1.63386	DNAH3	dynein axonemal heavy chain 3
213375_s_at	0.999	0.074108	-1.95027	-4.55	-1.13812	N4BP2L1	NEDD4 binding protein 2 like 1
220599_s_at	0.999	0.074118	-1.9502	-4.55	-0.880544	CARD14	caspase recruitment domain family member 14
204927_at	0.999	0.074135	-1.95006	-4.55	-0.971423	RASSF7	Ras association domain family member 7
216442_x_at	0.999	0.074216	1.94944	-4.55	1.1004	FN1	fibronectin 1
201795_at	0.999	0.074275	-1.94899	-4.55	-1.4686	LBR	lamin B receptor
221187_s_at	0.999	0.074297	-1.94882	-4.55	-0.735288	FUZ	fuzzy planar cell polarity protein
206980_s_at	0.999	0.074347	1.94844	-4.55	0.8367	FLT3LG	fms related tyrosine kinase 3 ligand
219219_at	0.999	0.074419	1.94789	-4.55	1.19541	TMEM160	transmembrane protein 160
214266_s_at	0.999	0.074525	1.94708	-4.55	1.50013	PDLIM7	PDZ and LIM domain 7
215352_at	0.999	0.074581	1.94665	-4.55	1.13235	GIMAP1-GIMAP5///GIMAP5	GIMAP1-GIMAP5 readthrough///GTPase, IMAP family member 5
211694_at	0.999	0.074639	1.94621	-4.55	1.18893	TSSK1B	testis specific serine kinase 1B
219075_at	0.999	0.074727	1.94554	-4.55	1.7134	YIPF2	Yip1 domain family member 2
217622_at	0.999	0.074755	1.94532	-4.55	0.84684	RHBDD3	rhomboid domain containing 3
203862_s_at	0.999	0.074789	1.94506	-4.55	1.62087	ACTN2	actinin alpha 2
AFFX-PheX-M_at	0.999	0.07483	1.94475	-4.55	1.19048
204973_at	0.999	0.074868	1.94446	-4.55	0.908116	GJB1	gap junction protein beta 1
213376_at	0.999	0.074924	-1.94404	-4.55	-1.13903	ZBTB1	zinc finger and BTB domain containing 1
205065_at	0.999	0.074958	1.94378	-4.55	0.985174	ENPP1	ectonucleotide pyrophosphatase/phosphodiesterase 1
211928_at	0.999	0.075033	-1.94321	-4.55	-1.12993	DYNC1H1	dynein cytoplasmic 1 heavy chain 1
212683_at	0.999	0.075034	-1.9432	-4.55	-1.28968	SLC25A44	solute carrier family 25 member 44
202486_at	0.999	0.075065	-1.94297	-4.55	-0.68752	AFG3L2	AFG3 like matrix AAA peptidase subunit 2
215194_at	0.999	0.075076	1.94288	-4.55	1.0141	PRKCA	protein kinase C alpha
219966_x_at	0.999	0.075099	-1.94271	-4.55	-1.61975	BANP	BTG3 associated nuclear protein
209551_at	0.999	0.075242	-1.94163	-4.55	-0.842252	YIPF4	Yip1 domain family member 4
212846_at	0.999	0.075296	-1.94122	-4.55	-0.701309	RRP1B	ribosomal RNA processing 1B
211358_s_at	0.999	0.075341	1.94087	-4.55	1.37214	CIZ1	CDKN1A interacting zinc finger protein 1
212600_s_at	0.999	0.075387	-1.94053	-4.55	-0.803083	UQCRC2	ubiquinol-cytochrome c reductase core protein II
202574_s_at	0.999	0.075398	1.94045	-4.55	1.16338	CSNK1G2	casein kinase 1 gamma 2
209790_s_at	0.999	0.075412	-1.94034	-4.55	-1.22147	CASP6	caspase 6
213097_s_at	0.999	0.075424	-1.94025	-4.55	-0.947734	DNAJC2	DnaJ heat shock protein family (Hsp40) member C2
212608_s_at	0.999	0.075427	1.94023	-4.55	1.01513	NUDT3	nudix hydrolase 3
210443_x_at	0.999	0.07543	1.9402	-4.55	0.639422	OGFR	opioid growth factor receptor
213225_at	0.999	0.075456	-1.94	-4.55	-1.40176	PPM1B	protein phosphatase, Mg2+/Mn2+ dependent 1B
208078_s_at	0.999	0.0755	-1.93968	-4.55	-0.829908	SIK1	salt inducible kinase 1
211958_at	0.999	0.0755	1.93967	-4.55	0.835769	IGFBP5	insulin like growth factor binding protein 5
213913_s_at	0.999	0.075501	-1.93967	-4.55	-1.51412	TBC1D30	TBC1 domain family member 30
207357_s_at	0.999	0.075601	1.93891	-4.55	1.17859	GALNT10	polypeptide N-acetylgalactosaminyltransferase 10
219813_at	0.999	0.075628	1.93871	-4.55	0.800275	LATS1	large tumor suppressor kinase 1
213387_at	0.999	0.075705	1.93813	-4.55	1.04031	ATAD2B	ATPase family, AAA domain containing 2B
206080_at	0.999	0.075754	1.93776	-4.55	1.11775	PLCH2	phospholipase C eta 2
213391_at	0.999	0.07576	1.93771	-4.55	0.943938	DPY19L4	dpy-19 like 4 (C. elegans)
207142_at	0.999	0.075845	-1.93707	-4.55	-1.14098	KCNJ3	potassium voltage-gated channel subfamily J member 3
209017_s_at	0.999	0.075885	-1.93678	-4.55	-1.006	LONP1	lon peptidase 1, mitochondrial
202881_x_at	0.999	0.075912	1.93657	-4.55	1.01698	NOL7	nucleolar protein 7
215054_at	0.999	0.075929	1.93645	-4.55	1.26449	RGL3///EPOR	ral guanine nucleotide dissociation stimulator like 3///erythropoietin receptor
206419_at	0.999	0.07597	1.93613	-4.55	1.11435	RORC	RAR related orphan receptor C
218690_at	0.999	0.076013	-1.93581	-4.55	-0.842425	PDLIM4	PDZ and LIM domain 4
206142_at	0.999	0.076101	-1.93515	-4.55	-1.23965	ZNF135	zinc finger protein 135
209173_at	0.999	0.076114	1.93506	-4.55	1.56796	AGR2	anterior gradient 2, protein disulphide isomerase family member
202374_s_at	0.999	0.076178	1.93458	-4.55	0.883568	RAB3GAP2///AURKAPS1	RAB3 GTPase activating non-catalytic protein subunit 2///aurora kinase A pseudogene 1
AFFX-LysX-M_at	0.999	0.07618	1.93457	-4.55	0.937421
208288_at	0.999	0.076183	1.93454	-4.55	1.36738	ABCB11	ATP binding cassette subfamily B member 11
206785_s_at	0.999	0.076304	1.93363	-4.55	1.39922	KLRC2///KLRC1	killer cell lectin like receptor C2///killer cell lectin like receptor C1
203313_s_at	0.999	0.076377	1.93309	-4.55	1.17439	TGIF1	TGFB induced factor homeobox 1
211899_s_at	0.999	0.07638	1.93306	-4.55	0.840732	TRAF4	TNF receptor associated factor 4
216904_at	0.999	0.076414	-1.93281	-4.55	-1.13004	COL6A1	collagen type VI alpha 1 chain
218906_x_at	0.999	0.07642	1.93277	-4.55	1.23043	KLC2	kinesin light chain 2
207647_at	0.999	0.07656	1.93172	-4.55	1.33088	CDY1	chromodomain Y-linked 1
214532_x_at	0.999	0.076583	1.93155	-4.55	1.32586	POU5F1B	POU class 5 homeobox 1B
202744_at	0.999	0.076617	-1.9313	-4.55	-1.01284	SLC20A2	solute carrier family 20 member 2
213912_at	0.999	0.076657	1.931	-4.55	1.19087	TBC1D30	TBC1 domain family member 30
204825_at	0.999	0.07675	-1.93031	-4.55	-1.40129	MELK	maternal embryonic leucine zipper kinase
208798_x_at	0.999	0.07681	1.92987	-4.55	0.704375	GOLGA8A	golgin A8 family member A
204514_at	0.999	0.076842	-1.92962	-4.55	-1.03896	DPH2	DPH2 homolog
203794_at	0.999	0.07689	1.92927	-4.55	1.22934	CDC42BPA	CDC42 binding protein kinase alpha
205502_at	0.999	0.076901	1.92919	-4.55	0.779496	CYP17A1	cytochrome P450 family 17 subfamily A member 1
216029_at	0.999	0.076904	1.92917	-4.55	0.845928
210457_x_at	0.999	0.076921	1.92904	-4.55	1.1008	HMGA1	high mobility group AT-hook 1
209484_s_at	0.999	0.077055	1.92805	-4.55	0.626101	NSL1	NSL1, MIS12 kinetochore complex component
34031_i_at	0.999	0.077087	1.9278	-4.55	1.33918	KRIT1	KRIT1, ankyrin repeat containing
205629_s_at	0.999	0.077181	1.92711	-4.55	1.11741	CRH	corticotropin releasing hormone
207285_x_at	0.999	0.077385	-1.9256	-4.55	-1.05485	CSHL1	chorionic somatomammotropin hormone like 1
207664_at	0.999	0.077404	1.92547	-4.55	1.54343	ADAM2	ADAM metallopeptidase domain 2
206060_s_at	0.999	0.07742	-1.92535	-4.55	-1.24273	PTPN22	protein tyrosine phosphatase, non-receptor type 22
212124_at	0.999	0.077425	-1.92531	-4.55	-0.764867	ZMIZ1	zinc finger MIZ-type containing 1
222217_s_at	0.999	0.077485	1.92486	-4.55	0.838262	SLC27A3	solute carrier family 27 member 3
220890_s_at	0.999	0.077575	-1.9242	-4.55	-1.0658	APOLD1///DDX47	apolipoprotein L domain containing 1///DEAD-box helicase 47
205866_at	0.999	0.077711	1.9232	-4.55	1.01833	FCN3	ficolin 3
219077_s_at	0.999	0.077804	1.92252	-4.55	1.26886	WWOX	WW domain containing oxidoreductase
202863_at	0.999	0.077907	-1.92177	-4.55	-0.674561	SP100	SP100 nuclear antigen
204939_s_at	0.999	0.077933	-1.92158	-4.55	-1.48112	PLN	phospholamban
218782_s_at	0.999	0.077972	1.92129	-4.55	1.09479	ATAD2	ATPase family, AAA domain containing 2
207009_at	0.999	0.077998	1.9211	-4.55	0.651794	PHOX2B	paired like homeobox 2b
203220_s_at	0.999	0.078057	-1.92067	-4.55	-1.1393	TLE1	transducin like enhancer of split 1
215454_x_at	0.999	0.078095	1.92039	-4.55	1.11792	SFTPC	surfactant protein C
218147_s_at	0.999	0.078177	1.91979	-4.55	1.19305	GLT8D1	glycosyltransferase 8 domain containing 1
207060_at	0.999	0.0784	1.91816	-4.55	1.36731	EN2	engrailed homeobox 2
221530_s_at	0.999	0.07851	-1.91735	-4.55	-1.33732	BHLHE41	basic helix-loop-helix family member e41
202075_s_at	0.999	0.078567	-1.91694	-4.55	-1.33722	PLTP	phospholipid transfer protein
210294_at	0.999	0.07863	1.91648	-4.55	0.854466	TAPBP	TAP binding protein (tapasin)
217695_x_at	0.999	0.078651	1.91633	-4.55	0.74109
213062_at	0.999	0.07868	-1.91612	-4.55	-1.2464	NTAN1	N-terminal asparagine amidase
216538_at	0.999	0.078688	1.91606	-4.55	1.07584
202324_s_at	0.999	0.078688	-1.91606	-4.55	-0.812377	ACBD3	acyl-CoA binding domain containing 3
220496_at	0.999	0.078988	1.91389	-4.55	0.775751	CLEC1B	C-type lectin domain family 1 member B
204369_at	0.999	0.079097	1.9131	-4.55	0.746602	PIK3CA	phosphatidylinositol-4,5-bisphosphate 3-kinase catalytic subunit alpha
221138_s_at	0.999	0.079122	1.91291	-4.55	1.24134
207485_x_at	0.999	0.079177	1.91251	-4.55	1.07673	BTN3A1	butyrophilin subfamily 3 member A1
208361_s_at	0.999	0.079179	1.9125	-4.55	1.0115	POLR3D	RNA polymerase III subunit D
214769_at	0.999	0.079184	1.91247	-4.55	0.867899	CLCN4	chloride voltage-gated channel 4
202346_at	0.999	0.079209	-1.91229	-4.55	-0.786217	UBE2K	ubiquitin conjugating enzyme E2 K
219296_at	0.999	0.07924	-1.91207	-4.55	-1.01732	ZDHHC13	zinc finger DHHC-type containing 13
207578_s_at	0.999	0.079319	-1.91149	-4.55	-0.855531	HTR4	5-hydroxytryptamine receptor 4
201644_at	0.999	0.079416	-1.91079	-4.55	-1.00138	TSTA3	tissue specific transplantation antigen P35B
212222_at	0.999	0.079429	-1.9107	-4.55	-0.874853	PSME4	proteasome activator subunit 4
201824_at	0.999	0.079498	-1.9102	-4.55	-1.01845	RNF14	ring finger protein 14
217129_at	0.999	0.07954	-1.9099	-4.55	-1.16393
201624_at	0.999	0.079639	-1.90919	-4.55	-1.37468	DARS	aspartyl-tRNA synthetase
214186_s_at	0.999	0.079672	1.90895	-4.55	1.21427	HCG26	HLA complex group 26 (non-protein coding)
208412_s_at	0.999	0.079809	1.90797	-4.55	1.0385	RARB	retinoic acid receptor beta
217227_x_at	0.999	0.079826	1.90785	-4.55	1.34234	IGLV1-44	immunoglobulin lambda variable 1-44
214218_s_at	0.999	0.079838	1.90776	-4.55	0.700013	XIST	X inactive specific transcript (non-protein coding)
213900_at	0.999	0.079875	1.9075	-4.55	0.840806	FAM189A2	family with sequence similarity 189 member A2
213496_at	0.999	0.079932	1.90709	-4.55	0.992598	PLPPR4	phospholipid phosphatase related 4
216872_at	0.999	0.079991	1.90666	-4.55	1.46709
200627_at	0.999	0.080022	-1.90644	-4.55	-0.8129	PTGES3	prostaglandin E synthase 3
214403_x_at	0.999	0.080073	-1.90607	-4.55	-0.939227	SPDEF	SAM pointed domain containing ETS transcription factor
219569_s_at	0.999	0.080108	1.90583	-4.55	1.05928	SLC35G2	solute carrier family 35 member G2
210562_at	0.999	0.080433	1.9035	-4.55	0.767229	GREB1	growth regulation by estrogen in breast cancer 1
219986_s_at	0.999	0.08044	1.90345	-4.55	0.695907	ACAD10	acyl-CoA dehydrogenase family member 10
217697_at	0.999	0.080473	1.90322	-4.55	0.967313
201445_at	0.999	0.080476	-1.9032	-4.55	-0.68142	CNN3	calponin 3
219185_at	0.999	0.080499	1.90303	-4.55	1.19329	SIRT5	sirtuin 5
217161_x_at	0.999	0.080578	1.90248	-4.55	0.938746	ACAN	aggrecan
212272_at	0.999	0.0806	1.90232	-4.55	0.696448	LPIN1	lipin 1
201402_at	0.999	0.080601	1.90231	-4.55	0.729975	GRK2	G protein-coupled receptor kinase 2
212849_at	0.999	0.080637	-1.90206	-4.55	-0.984102	AXIN1	axin 1
207666_x_at	0.999	0.080665	-1.90186	-4.55	-1.40426	SSX3	SSX family member 3
211503_s_at	0.999	0.080675	1.90178	-4.55	0.656446	RAB14	RAB14, member RAS oncogene family
218608_at	0.999	0.080702	1.90159	-4.55	0.691979	ATP13A2	ATPase 13A2
201212_at	0.999	0.080744	-1.9013	-4.55	-1.49637	LGMN	legumain
221027_s_at	0.999	0.080755	-1.90122	-4.55	-1.39153	PLA2G12A	phospholipase A2 group XIIA
220539_at	0.999	0.080829	1.90069	-4.55	0.88955	CFAP46	cilia and flagella associated protein 46
207713_s_at	0.999	0.080878	-1.90035	-4.55	-0.878374	RBCK1	RANBP2-type and C3HC4-type zinc finger containing 1
219537_x_at	0.999	0.080915	-1.90008	-4.55	-1.13973	DLL3	delta like canonical Notch ligand 3
221862_at	0.999	0.080956	1.89979	-4.55	1.00063	MIER2	MIER family member 2
213942_at	0.999	0.081062	1.89904	-4.55	1.0196	MEGF6	multiple EGF like domains 6
213866_at	0.999	0.081154	1.89839	-4.55	1.46354	SAMD14	sterile alpha motif domain containing 14
207956_x_at	0.999	0.081167	-1.8983	-4.55	-1.33461	PDS5B	PDS5 cohesin associated factor B
221576_at	0.999	0.081193	1.89811	-4.55	0.873905	GDF15	growth differentiation factor 15
218912_at	0.999	0.081204	1.89804	-4.55	0.675158	GCC1	GRIP and coiled-coil domain containing 1
205858_at	0.999	0.081211	1.89799	-4.55	0.946993	NGFR	nerve growth factor receptor
213652_at	0.999	0.081213	-1.89797	-4.55	-1.5453	PCSK5	proprotein convertase subtilisin/kexin type 5
205844_at	0.999	0.081248	-1.89772	-4.55	-1.17794	VNN1	vanin 1
202095_s_at	0.999	0.081269	1.89758	-4.55	1.01147	BIRC5	baculoviral IAP repeat containing 5
216191_s_at	0.999	0.081606	-1.89521	-4.56	-0.901712	TRDV3	T cell receptor delta variable 3
221755_at	0.999	0.081774	-1.89402	-4.56	-1.03478	EHBP1L1	EH domain binding protein 1 like 1
216277_at	0.999	0.081798	1.89385	-4.56	1.15416	BUB1	BUB1 mitotic checkpoint serine/threonine kinase
209494_s_at	0.999	0.081801	1.89384	-4.56	0.665756	PATZ1	POZ/BTB and AT hook containing zinc finger 1
221420_at	0.999	0.08187	-1.89335	-4.56	-1.28552
218304_s_at	0.999	0.081874	-1.89332	-4.56	-0.749178	OSBPL11	oxysterol binding protein like 11
221747_at	0.999	0.081918	1.89302	-4.56	0.811414	TNS1	tensin 1
203375_s_at	0.999	0.081962	1.89271	-4.56	1.23419	TPP2	tripeptidyl peptidase 2
210822_at	0.999	0.082046	-1.89212	-4.56	-0.758497	RPL13P5///LRRC23	ribosomal protein L13 pseudogene 5///leucine rich repeat containing 23
205162_at	0.999	0.082055	1.89206	-4.56	1.22606	ERCC8	ERCC excision repair 8, CSA ubiquitin ligase complex subunit
212601_at	0.999	0.082072	1.89194	-4.56	0.778316	ZZEF1	zinc finger ZZ-type and EF-hand domain containing 1
206451_at	0.999	0.082099	1.89175	-4.56	1.22976	TBCCD1	TBCC domain containing 1
213397_x_at	0.999	0.082118	1.89162	-4.56	1.12481	RNASE4	ribonuclease A family member 4
208258_s_at	0.999	0.082369	1.88986	-4.56	0.65768	GAS2L1	growth arrest specific 2 like 1
202153_s_at	0.999	0.082371	1.88985	-4.56	0.810061	NUP62	nucleoporin 62
218643_s_at	0.999	0.082419	-1.88951	-4.56	-1.13351	CRIPT	CXXC repeat containing interactor of PDZ3 domain
208139_s_at	0.999	0.082465	1.88919	-4.56	0.981876
217626_at	0.999	0.08251	1.88888	-4.56	0.912269	AKR1C1	aldo-keto reductase family 1 member C1
213219_at	0.999	0.08254	-1.88867	-4.56	-1.13779	ADCY2	adenylate cyclase 2
216362_at	0.999	0.082575	1.88843	-4.56	0.979268
564_at	0.999	0.082594	1.88829	-4.56	0.630779	GNA11	G protein subunit alpha 11
217548_at	0.999	0.082634	1.88801	-4.56	1.25752	ARPIN	actin-related protein 2/3 complex inhibitor
204179_at	0.999	0.08264	1.88798	-4.56	1.05888	MB	myoglobin
206387_at	0.999	0.082678	1.88771	-4.56	0.965819	CDX2	caudal type homeobox 2
212242_at	0.999	0.082708	-1.8875	-4.56	-1.37977	TUBA4A	tubulin alpha 4a
221919_at	0.999	0.082733	1.88733	-4.56	1.13813	HNRNPA1	heterogeneous nuclear ribonucleoprotein A1
213573_at	0.999	0.082741	1.88728	-4.56	1.10627	KPNB1	karyopherin subunit beta 1
221906_at	0.999	0.082804	1.88684	-4.56	1.01245	TXNRD3NB///TXNRD3	thioredoxin reductase 3 neighbor///thioredoxin reductase 3
213120_at	0.999	0.082825	1.88669	-4.56	1.11319	UHRF1BP1L	UHRF1 binding protein 1 like
208413_at	0.999	0.082836	1.88661	-4.56	0.756465	RARB	retinoic acid receptor beta
201290_at	0.999	0.082963	-1.88574	-4.56	-0.672815	SEC11A	SEC11 homolog A, signal peptidase complex subunit
204552_at	0.999	0.082986	-1.88558	-4.56	-1.39143	INPP4A	inositol polyphosphate-4-phosphatase type I A
203663_s_at	0.999	0.083148	-1.88445	-4.56	-0.889607	COX5A	cytochrome c oxidase subunit 5A
206408_at	0.999	0.083256	1.88371	-4.56	1.0274	LRRTM2	leucine rich repeat transmembrane neuronal 2
204368_at	0.999	0.083347	1.88308	-4.56	1.12826	SLCO2A1	solute carrier organic anion transporter family member 2A1
207486_x_at	0.999	0.083351	1.88305	-4.56	0.753218	CHN2	chimerin 2
205468_s_at	0.999	0.083544	1.88172	-4.56	0.786161	IRF5	interferon regulatory factor 5
209118_s_at	0.999	0.08369	-1.88072	-4.56	-1.0455	TUBA1A	tubulin alpha 1a
216825_s_at	0.999	0.083701	1.88064	-4.56	0.719388	MPL	MPL proto-oncogene, thrombopoietin receptor
211199_s_at	0.999	0.083845	1.87965	-4.56	1.31246	ICOSLG	inducible T-cell costimulator ligand
215426_at	0.999	0.083887	1.87937	-4.56	0.893885	ZCCHC14	zinc finger CCHC-type containing 14
214498_at	0.999	0.083994	-1.87863	-4.56	-1.24145	ASIP	agouti signaling protein
204137_at	0.999	0.084022	-1.87844	-4.56	-1.25696	GPR137B	G protein-coupled receptor 137B
205302_at	0.999	0.084023	1.87844	-4.56	1.76233	IGFBP1	insulin like growth factor binding protein 1
203400_s_at	0.999	0.084196	1.87725	-4.56	0.875939	TF	transferrin
214470_at	0.999	0.084251	-1.87688	-4.56	-0.889948	KLRB1	killer cell lectin like receptor B1
213238_at	0.999	0.084372	-1.87605	-4.56	-1.07733	ATP10D	ATPase phospholipid transporting 10D (putative)
205906_at	0.999	0.084392	1.87591	-4.56	1.20423	FOXJ1	forkhead box J1
205121_at	0.999	0.084407	1.87581	-4.56	1.11646	SGCB	sarcoglycan beta
202253_s_at	0.999	0.084446	-1.87555	-4.56	-1.39482	DNM2	dynamin 2
202329_at	0.999	0.084448	-1.87553	-4.56	-1.13234	CSK	c-src tyrosine kinase
215264_at	0.999	0.084456	1.87547	-4.56	0.840691	EMX1	empty spiracles homeobox 1
219237_s_at	0.999	0.08449	-1.87524	-4.56	-1.25885	DNAJB14	DnaJ heat shock protein family (Hsp40) member B14
219772_s_at	0.999	0.084622	1.87434	-4.56	1.2322	SMPX	small muscle protein, X-linked
221107_at	0.999	0.084706	1.87378	-4.56	1.09692	CHRNA9	cholinergic receptor nicotinic alpha 9 subunit
217561_at	0.999	0.084719	1.87369	-4.56	0.710174	CALCA	calcitonin related polypeptide alpha
205425_at	0.999	0.084828	1.87294	-4.56	1.75233	HIP1	huntingtin interacting protein 1
206461_x_at	0.999	0.084832	-1.87292	-4.56	-1.74087	MT1H	metallothionein 1H
205179_s_at	0.999	0.084921	1.87232	-4.56	1.37186	ADAM8	ADAM metallopeptidase domain 8
208348_s_at	0.999	0.08496	-1.87205	-4.56	-1.1939	CBLB	Cbl proto-oncogene B
210710_at	0.999	0.085025	1.87161	-4.56	1.3371	AGGF1	angiogenic factor with G-patch and FHA domains 1
209918_at	0.999	0.085192	-1.87048	-4.56	-0.857809	GGTLC2	gamma-glutamyltransferase light chain 2
203347_s_at	0.999	0.085228	-1.87024	-4.56	-1.82492	MTF2	metal response element binding transcription factor 2
206704_at	0.999	0.085299	1.86976	-4.56	0.69417	CLCN5	chloride voltage-gated channel 5
214105_at	0.999	0.085361	1.86934	-4.56	1.25195	SOCS3	suppressor of cytokine signaling 3
221273_s_at	0.999	0.085404	1.86905	-4.56	0.693443	RNF208	ring finger protein 208
218072_at	0.999	0.085414	-1.86898	-4.56	-0.829697	COMMD9	COMM domain containing 9
214688_at	0.999	0.085445	-1.86877	-4.56	-0.808274	TLE4	transducin like enhancer of split 4
211571_s_at	0.999	0.085508	1.86835	-4.56	1.18106	VCAN	versican
201571_s_at	0.999	0.085513	1.86832	-4.56	1.25411	DCTD	dCMP deaminase
201419_at	0.999	0.085612	1.86765	-4.56	0.808559	BAP1	BRCA1 associated protein 1
209333_at	0.999	0.085768	1.8666	-4.56	0.884816	ULK1	unc-51 like autophagy activating kinase 1
202652_at	0.999	0.085823	1.86623	-4.56	1.21275	APBB1	amyloid beta precursor protein binding family B member 1
216089_at	0.999	0.085843	1.8661	-4.56	1.37216
202985_s_at	0.999	0.085846	-1.86608	-4.56	-1.5651	BAG5	BCL2 associated athanogene 5
217079_at	0.999	0.085889	1.86579	-4.56	0.667843
204139_x_at	0.999	0.085992	1.8651	-4.56	0.759408	MZF1	myeloid zinc finger 1
216186_at	0.999	0.086046	-1.86474	-4.56	-0.869916
218460_at	0.999	0.086066	1.8646	-4.56	0.615903	DNAAF5	dynein axonemal assembly factor 5
211456_x_at	0.999	0.086083	-1.86449	-4.56	-1.31485	MT1HL1	metallothionein 1H-like 1
203084_at	0.999	0.086139	1.86411	-4.56	0.746751	TGFB1	transforming growth factor beta 1
219972_s_at	0.999	0.086175	-1.86387	-4.56	-1.7021	PCNX4	pecanex homolog 4 (Drosophila)
217234_s_at	0.999	0.086225	1.86353	-4.56	0.854563	EZR	ezrin
220136_s_at	0.999	0.086283	1.86315	-4.56	0.815754	CRYBA2	crystallin beta A2
212821_at	0.999	0.086356	-1.86266	-4.56	-1.21265	PLEKHG3	pleckstrin homology and RhoGEF domain containing G3
204763_s_at	0.999	0.086374	1.86254	-4.56	0.937134	GNAO1	G protein subunit alpha o1
206018_at	0.999	0.086397	1.86239	-4.56	0.892646	FOXG1	forkhead box G1
204579_at	0.999	0.086494	1.86174	-4.56	0.746928	FGFR4	fibroblast growth factor receptor 4
216412_x_at	0.999	0.086508	1.86165	-4.56	0.765703	CKAP2///IGLC1	cytoskeleton associated protein 2///immunoglobulin lambda constant 1
208430_s_at	0.999	0.086531	1.8615	-4.56	0.674908	DTNA	dystrobrevin alpha
204745_x_at	0.999	0.086571	-1.86123	-4.56	-1.26712	MT1G	metallothionein 1G
218106_s_at	0.999	0.086584	-1.86114	-4.56	-0.727161	MRPS10	mitochondrial ribosomal protein S10
221152_at	0.999	0.086636	1.86079	-4.56	1.27122	COL8A1	collagen type VIII alpha 1 chain
211348_s_at	0.999	0.086663	-1.86062	-4.56	-1.23555	CDC14B	cell division cycle 14B
217494_s_at	0.999	0.086704	1.86034	-4.56	1.30352	PTENP1	phosphatase and tensin homolog pseudogene 1
205329_s_at	0.999	0.086735	-1.86014	-4.56	-1.10517	SNX4	sorting nexin 4
221732_at	0.999	0.086747	-1.86006	-4.56	-1.15323	CANT1	calcium activated nucleotidase 1
215408_at	0.999	0.08681	-1.85964	-4.56	-1.04665
217306_at	0.999	0.086833	-1.85948	-4.56	-1.11934
205062_x_at	0.999	0.086838	-1.85945	-4.56	-1.11111	ARID4A	AT-rich interaction domain 4A
219450_at	0.999	0.086904	1.85901	-4.56	0.804264	C4orf19	chromosome 4 open reading frame 19
202490_at	0.999	0.087003	1.85836	-4.56	1.28757	IKBKAP	inhibitor of kappa light polypeptide gene enhancer in B-cells, kinase complex-associated protein
203016_s_at	0.999	0.087013	1.85829	-4.56	0.868512	SSX2IP	SSX family member 2 interacting protein
213816_s_at	0.999	0.087015	1.85828	-4.56	0.753332	MET	MET proto-oncogene, receptor tyrosine kinase
206162_x_at	0.999	0.087019	1.85825	-4.56	0.892554	SYT5	synaptotagmin 5
205652_s_at	0.999	0.087105	-1.85768	-4.56	-0.751898	TTLL1	tubulin tyrosine ligase like 1
200826_at	0.999	0.087165	-1.85728	-4.56	-1.71326	SNRPD2	small nuclear ribonucleoprotein D2 polypeptide
216701_at	0.999	0.087202	1.85704	-4.56	1.06126	C1orf68	chromosome 1 open reading frame 68
221801_x_at	0.999	0.087263	1.85663	-4.56	1.18953	NEFL	neurofilament, light polypeptide
216333_x_at	0.999	0.087323	1.85624	-4.56	1.30756	TNXB///TNXA	tenascin XB///tenascin XA (pseudogene)
205462_s_at	0.999	0.087331	1.85618	-4.56	1.03776	HPCAL1	hippocalcin like 1
209053_s_at	0.999	0.087364	1.85597	-4.56	0.710933	WHSC1	Wolf-Hirschhorn syndrome candidate 1
202933_s_at	0.999	0.087458	-1.85534	-4.56	-0.706167	YES1	YES proto-oncogene 1, Src family tyrosine kinase
220402_at	0.999	0.087542	-1.85479	-4.56	-1.00854	TP53AIP1	tumor protein p53 regulated apoptosis inducing protein 1
218017_s_at	0.999	0.087779	-1.85323	-4.56	-0.915548	HGSNAT	heparan-alpha-glucosaminide N-acetyltransferase
216336_x_at	0.999	0.087799	-1.8531	-4.56	-1.29446	MT1E	metallothionein 1E
222299_x_at	0.999	0.087809	1.85303	-4.56	1.11737
204096_s_at	0.999	0.08789	-1.8525	-4.56	-0.804461	ELL	elongation factor for RNA polymerase II
217743_s_at	0.999	0.087896	-1.85246	-4.56	-0.614843	TMEM30A	transmembrane protein 30A
219990_at	0.999	0.087905	-1.8524	-4.56	-1.16332	E2F8	E2F transcription factor 8
216667_at	0.999	0.087912	1.85236	-4.56	0.754788	ECRP	ribonuclease A family member 2 pseudogene
209740_s_at	0.999	0.087931	1.85223	-4.56	0.819423	PNPLA4	patatin like phospholipase domain containing 4
213681_at	0.999	0.087943	1.85215	-4.56	1.04473	CYHR1	cysteine and histidine rich 1
211881_x_at	0.999	0.087988	1.85186	-4.56	0.657188	IGLJ3	immunoglobulin lambda joining 3
213961_s_at	0.999	0.08817	1.85066	-4.56	0.852349	TAF6L	TATA-box binding protein associated factor 6 like
201282_at	0.999	0.088247	1.85015	-4.56	0.896877	OGDH	oxoglutarate dehydrogenase
219976_at	0.999	0.088297	1.84983	-4.56	0.837533	HOOK1	hook microtubule tethering protein 1
219157_at	0.999	0.088306	-1.84977	-4.56	-1.02631	KLHL2	kelch like family member 2
218139_s_at	0.999	0.088452	1.84881	-4.56	1.49352	AP5M1	adaptor related protein complex 5 mu 1 subunit
200876_s_at	0.999	0.088472	-1.84868	-4.56	-1.41853	PSMB1	proteasome subunit beta 1
210111_s_at	0.999	0.08849	-1.84857	-4.56	-0.719508	KLHDC10	kelch domain containing 10
207156_at	0.999	0.088622	1.8477	-4.56	1.2299	HIST1H2AH///HIST1H2AG///HIST1H2AM///HIST1H2AL///HIST1H2AK///HIST1H2AI	histone cluster 1, H2ah///histone cluster 1, H2ag///histone cluster 1, H2am///histone cluster 1, H2al///histone cluster 1, H2ak///histone cluster 1, H2ai
203465_at	0.999	0.088639	-1.84759	-4.56	-1.61182	MRPL19	mitochondrial ribosomal protein L19
202091_at	0.999	0.088644	1.84756	-4.56	0.843777	ARL2BP	ADP ribosylation factor like GTPase 2 binding protein
33850_at	0.999	0.088768	-1.84676	-4.56	-0.751622	MAP4	microtubule associated protein 4
221538_s_at	0.999	0.088875	1.84606	-4.56	0.650673	PLXNA1	plexin A1
213305_s_at	0.999	0.0889	-1.84589	-4.56	-1.49857	PPP2R5C	protein phosphatase 2 regulatory subunit B'gamma
219733_s_at	0.999	0.088963	-1.84548	-4.56	-0.97457	SLC27A5	solute carrier family 27 member 5
207351_s_at	0.999	0.08908	-1.84473	-4.56	-0.719408	SH2D2A	SH2 domain containing 2A
200889_s_at	0.999	0.089104	-1.84457	-4.56	-1.26889	SSR1	signal sequence receptor subunit 1
202357_s_at	0.999	0.08911	1.84453	-4.56	1.45128	CFB	complement factor B
210060_at	0.999	0.08911	1.84453	-4.56	0.768019	PDE6G	phosphodiesterase 6G
204528_s_at	0.999	0.089151	-1.84427	-4.56	-1.3011	NAP1L1	nucleosome assembly protein 1 like 1
219804_at	0.999	0.089197	1.84397	-4.56	1.7891	SYNPO2L	synaptopodin 2 like
207120_at	0.999	0.089247	1.84364	-4.56	0.973225	ZNF667	zinc finger protein 667
214095_at	0.999	0.089481	1.84213	-4.56	1.01171	SHMT2	serine hydroxymethyltransferase 2
210850_s_at	0.999	0.089587	1.84144	-4.56	1.23868	ELK1	ELK1, ETS transcription factor
214821_at	0.999	0.089626	-1.84119	-4.56	-1.02744	SLC25A4	solute carrier family 25 member 4
216011_at	0.999	0.089724	1.84055	-4.56	1.02139	SLC39A9	solute carrier family 39 member 9
213071_at	0.999	0.089949	1.8391	-4.56	1.03271	DPT	dermatopontin
212647_at	0.999	0.090007	1.83873	-4.56	1.02314	RRAS	related RAS viral (r-ras) oncogene homolog
211574_s_at	0.999	0.090008	-1.83872	-4.56	-1.10636	CD46	CD46 molecule
215163_at	0.999	0.090095	-1.83817	-4.56	-0.930461
215837_x_at	0.999	0.090109	1.83808	-4.56	0.95531
214468_at	0.999	0.090133	-1.83792	-4.56	-1.36851	MYH6	myosin heavy chain 6
209425_at	0.999	0.090195	1.83753	-4.56	0.773558	C1QTNF3-AMACR///AMACR	C1QTNF3-AMACR readthrough (NMD candidate)///alpha-methylacyl-CoA racemase
220916_at	0.999	0.090202	1.83748	-4.56	1.2482
220677_s_at	0.999	0.090206	1.83746	-4.56	0.904169	ADAMTS8	ADAM metallopeptidase with thrombospondin type 1 motif 8
219222_at	0.999	0.090345	-1.83656	-4.56	-1.02136	RBKS	ribokinase
212418_at	0.999	0.090533	-1.83536	-4.56	-1.19807	ELF1	E74 like ETS transcription factor 1
208232_x_at	0.999	0.090546	1.83528	-4.56	1.02772	NRG1	neuregulin 1
209810_at	0.999	0.090586	1.83502	-4.56	1.07972	SFTPB	surfactant protein B
213548_s_at	0.999	0.090626	1.83476	-4.56	0.869733	CDV3	CDV3 homolog
202625_at	0.999	0.090671	-1.83448	-4.56	-0.949255	LYN	LYN proto-oncogene, Src family tyrosine kinase
216067_at	0.999	0.090677	1.83444	-4.56	1.11645
221457_s_at	0.999	0.09072	1.83416	-4.56	0.982028	BTNL2	butyrophilin like 2
218729_at	0.999	0.090734	1.83407	-4.56	1.06757	LXN	latexin
212741_at	0.999	0.090746	1.834	-4.56	1.04083	MAOA	monoamine oxidase A
220503_at	0.999	0.090807	1.83361	-4.56	1.60821	SLC13A1	solute carrier family 13 member 1
215095_at	0.999	0.09084	1.8334	-4.56	1.15401	ESD	esterase D
202382_s_at	0.999	0.090846	1.83336	-4.56	1.0094	GNPDA1	glucosamine-6-phosphate deaminase 1
213203_at	0.999	0.090896	-1.83304	-4.56	-1.11705	SNAPC5	small nuclear RNA activating complex polypeptide 5
204584_at	0.999	0.091016	-1.83227	-4.56	-1.07153	L1CAM	L1 cell adhesion molecule
202555_s_at	0.999	0.091034	1.83216	-4.56	0.712301	MYLK	myosin light chain kinase
220478_at	0.999	0.091132	1.83154	-4.56	0.763181	APOL5	apolipoprotein L5
207757_at	0.999	0.091161	-1.83135	-4.56	-1.39494	ZFP2	ZFP2 zinc finger protein
208116_s_at	0.999	0.091199	1.83111	-4.56	0.735595	MAN1A1	mannosidase alpha class 1A member 1
216694_at	0.999	0.091252	1.83077	-4.56	0.702719	PQLC3	PQ loop repeat containing 3
218397_at	0.999	0.091261	1.83072	-4.56	1.02797	FANCL	Fanconi anemia complementation group L
212774_at	0.999	0.091301	-1.83046	-4.56	-1.13067	ZBTB18	zinc finger and BTB domain containing 18
218799_at	0.999	0.091407	1.82979	-4.56	1.19539	GPN2	GPN-loop GTPase 2
208621_s_at	0.999	0.091498	1.82921	-4.56	0.791169	EZR	ezrin
211023_at	0.999	0.091519	-1.82908	-4.56	-0.756399	PDHB	pyruvate dehydrogenase (lipoamide) beta
219951_s_at	0.999	0.091523	1.82905	-4.56	0.840632	DZANK1	double zinc ribbon and ankyrin repeat domains 1
211145_x_at	0.999	0.09153	1.82901	-4.56	1.19944	IFNA21	interferon alpha 21
215248_at	0.999	0.091532	-1.829	-4.56	-1.3894	GRB10	growth factor receptor bound protein 10
208574_at	0.999	0.091648	-1.82826	-4.56	-1.18002	SOX14	SRY-box 14
219193_at	0.999	0.091693	-1.82798	-4.56	-0.995756	WDR70	WD repeat domain 70
210099_at	0.999	0.091696	1.82796	-4.56	0.765134	ABCA2	ATP binding cassette subfamily A member 2
217943_s_at	0.999	0.091764	-1.82753	-4.56	-0.846465	MAP7D1	MAP7 domain containing 1
221595_at	0.999	0.091782	-1.82742	-4.56	-1.40683	RBM48	RNA binding motif protein 48
218480_at	0.999	0.091851	1.82698	-4.56	0.803326	AGBL5	ATP/GTP binding protein like 5
211569_s_at	0.999	0.091989	1.82611	-4.56	1.10902	HADH	hydroxyacyl-CoA dehydrogenase
207863_at	0.999	0.092133	1.8252	-4.56	0.769339	ADPRH	ADP-ribosylarginine hydrolase
217796_s_at	0.999	0.092165	-1.825	-4.56	-1.44967	NPLOC4	NPL4 homolog, ubiquitin recognition factor
210778_s_at	0.999	0.092269	1.82435	-4.56	1.00889	MIR4800///MXD4	microRNA 4800///MAX dimerization protein 4
205476_at	0.999	0.0923	1.82415	-4.56	1.54699	CCL20	C-C motif chemokine ligand 20
210486_at	0.999	0.092497	1.82292	-4.56	1.12642	ANKMY1	ankyrin repeat and MYND domain containing 1
219765_at	0.999	0.092559	-1.82252	-4.56	-1.12394	ZNF329	zinc finger protein 329
209714_s_at	0.999	0.092566	1.82248	-4.56	0.882255	CDKN3	cyclin dependent kinase inhibitor 3
212562_s_at	0.999	0.092686	-1.82173	-4.56	-1.15249	CTSZ	cathepsin Z
205863_at	0.999	0.092703	-1.82162	-4.56	-0.854544	S100A12	S100 calcium binding protein A12
209029_at	0.999	0.092799	1.82102	-4.56	0.677664	COPS7A	COP9 signalosome subunit 7A
214020_x_at	0.999	0.09289	-1.82045	-4.56	-1.13964	ITGB5	integrin subunit beta 5
219815_at	0.999	0.092945	-1.82011	-4.56	-1.24887	GAL3ST4	galactose-3-O-sulfotransferase 4
217467_at	0.999	0.093009	1.81971	-4.56	1.05275	BTF3P13	basic transcription factor 3 pseudogene 13
212134_at	0.999	0.09309	1.8192	-4.56	0.932621	MIR6716///PHLDB1	microRNA 6716///pleckstrin homology like domain family B member 1
207715_at	0.999	0.093095	1.81917	-4.56	1.28164	CRYGB	crystallin gamma B
202644_s_at	0.999	0.093106	1.8191	-4.56	1.14664	TNFAIP3	TNF alpha induced protein 3
208034_s_at	0.999	0.09314	1.81889	-4.56	1.04799	PROZ	protein Z, vitamin K dependent plasma glycoprotein
205035_at	0.999	0.093261	-1.81813	-4.56	-1.01756	CTDP1	CTD phosphatase subunit 1
218123_at	0.999	0.093373	1.81744	-4.56	1.21535	C21orf59	chromosome 21 open reading frame 59
216946_at	0.999	0.093396	-1.81729	-4.56	-1.06033	HLA-DOA	major histocompatibility complex, class II, DO alpha
205143_at	0.999	0.093405	1.81724	-4.56	0.869617	NCAN	neurocan
206078_at	0.999	0.093437	1.81704	-4.56	0.769506	KALRN	kalirin, RhoGEF kinase
209581_at	0.999	0.093462	1.81689	-4.56	0.692325	PLA2G16	phospholipase A2 group XVI
204869_at	0.999	0.093505	-1.81662	-4.56	-1.30035	PCSK2	proprotein convertase subtilisin/kexin type 2
221717_at	0.999	0.093607	1.81599	-4.56	0.599396
220486_x_at	0.999	0.093608	-1.81598	-4.56	-0.78308	LOC101928589///TMEM164	uncharacterized LOC101928589///transmembrane protein 164
202825_at	0.999	0.093634	1.81582	-4.56	0.640006	SLC25A4	solute carrier family 25 member 4
209896_s_at	0.999	0.093673	1.81557	-4.56	1.18042	PTPN11	protein tyrosine phosphatase, non-receptor type 11
205504_at	0.999	0.093678	1.81554	-4.56	0.969652	BTK	Bruton tyrosine kinase
221514_at	0.999	0.093698	1.81542	-4.56	1.2463	UTP14A	UTP14A small subunit processome component
204726_at	0.999	0.093702	1.81539	-4.56	0.930532	CDH13	cadherin 13
214222_at	0.999	0.093704	1.81538	-4.56	0.767428	DNAH7	dynein axonemal heavy chain 7
207421_at	0.999	0.093779	1.81491	-4.56	0.804206	CA5A	carbonic anhydrase 5A
207008_at	0.999	0.093791	-1.81485	-4.56	-1.24438	CXCR2	C-X-C motif chemokine receptor 2
210748_at	0.999	0.093847	-1.8145	-4.56	-1.04194
201505_at	0.999	0.093913	1.81408	-4.56	1.16962	LAMB1	laminin subunit beta 1
208536_s_at	0.999	0.093927	-1.814	-4.56	-1.20627	BCL2L11	BCL2 like 11
206767_at	0.999	0.093976	-1.8137	-4.56	-1.14163	RBMS3	RNA binding motif single stranded interacting protein 3
51158_at	0.999	0.094028	-1.81337	-4.56	-1.02555	FAM174B	family with sequence similarity 174 member B
209967_s_at	0.999	0.094035	-1.81333	-4.56	-1.72312	CREM	cAMP responsive element modulator
216803_at	0.999	0.094095	1.81296	-4.56	0.997177	PDLIM5	PDZ and LIM domain 5
209083_at	0.999	0.094143	-1.81267	-4.56	-1.71282	CORO1A	coronin 1A
210218_s_at	0.999	0.094155	1.81259	-4.56	1.31593	SP100	SP100 nuclear antigen
219949_at	0.999	0.094242	1.81205	-4.56	1.05351	LRRC2	leucine rich repeat containing 2
201190_s_at	0.999	0.094261	-1.81194	-4.56	-1.0315	PITPNA	phosphatidylinositol transfer protein alpha
202312_s_at	0.999	0.094472	1.81063	-4.56	0.90167	COL1A1	collagen type I alpha 1 chain
213424_at	0.999	0.094585	1.80994	-4.56	1.2188	KIAA0895	KIAA0895
207548_at	0.999	0.094588	1.80992	-4.56	0.74413	LOC100996542///GRM7	uncharacterized LOC100996542///glutamate metabotropic receptor 7
209621_s_at	0.999	0.094618	-1.80974	-4.56	-0.974223	PDLIM3	PDZ and LIM domain 3
215108_x_at	0.999	0.094685	1.80933	-4.56	1.46816	TOX3	TOX high mobility group box family member 3
218336_at	0.999	0.094702	-1.80922	-4.56	-1.30634	PFDN2	prefoldin subunit 2
221033_s_at	0.999	0.094756	1.80889	-4.56	0.765048	RNF17	ring finger protein 17
215197_at	0.999	0.094764	1.80884	-4.56	1.08193
215961_at	0.999	0.094773	1.80879	-4.56	0.793596	F12	coagulation factor XII
206038_s_at	0.999	0.094806	1.80858	-4.56	0.842999	NR2C2	nuclear receptor subfamily 2 group C member 2
207748_at	0.999	0.094889	1.80807	-4.56	1.04262
221266_s_at	0.999	0.094985	1.80749	-4.56	1.17818	DCSTAMP	dendrocyte expressed seven transmembrane protein
202034_x_at	0.999	0.094985	-1.80748	-4.56	-1.19224	RB1CC1	RB1 inducible coiled-coil 1
208386_x_at	0.999	0.094987	-1.80747	-4.56	-1.09972	DMC1	DNA meiotic recombinase 1
44696_at	0.999	0.095025	-1.80724	-4.56	-0.746545	TBC1D13	TBC1 domain family member 13
208426_x_at	0.999	0.095142	1.80653	-4.56	0.772995	KIR2DL4	killer cell immunoglobulin like receptor, two Ig domains and long cytoplasmic tail 4
214127_s_at	0.999	0.095194	1.80621	-4.56	0.754952	SRRT	serrate, RNA effector molecule
201937_s_at	0.999	0.095211	1.8061	-4.56	0.74116	DNPEP	aspartyl aminopeptidase
206898_at	0.999	0.095223	-1.80603	-4.56	-1.27546	CDH19	cadherin 19
201210_at	0.999	0.09529	-1.80562	-4.56	-1.26327	DDX3X	DEAD-box helicase 3, X-linked
211946_s_at	0.999	0.095343	-1.80529	-4.56	-1.11632	PRRC2C	proline rich coiled-coil 2C
218303_x_at	0.999	0.095345	-1.80528	-4.56	-0.982597	KRCC1	lysine rich coiled-coil 1
221832_s_at	0.999	0.09538	1.80507	-4.56	1.18832	LUZP1	leucine zipper protein 1
204496_at	0.999	0.095459	-1.80459	-4.56	-1.20605	STRN3	striatin 3
210594_x_at	0.999	0.095481	1.80445	-4.56	0.725013	MPZL1	myelin protein zero like 1
215530_at	0.999	0.095483	1.80444	-4.56	0.974851	FANCA	Fanconi anemia complementation group A
211354_s_at	0.999	0.095517	-1.80423	-4.56	-0.882958	LEPROT///LEPR	leptin receptor overlapping transcript///leptin receptor
215295_at	0.999	0.095532	1.80414	-4.56	0.940617	DTNB	dystrobrevin beta
215245_x_at	0.999	0.095551	-1.80403	-4.56	-0.832846	FMR1	fragile X mental retardation 1
217463_s_at	0.999	0.095564	1.80394	-4.56	0.806316	MYRF	myelin regulatory factor
213335_s_at	0.999	0.095801	1.8025	-4.56	0.919511	ST3GAL6	ST3 beta-galactoside alpha-2,3-sialyltransferase 6
220385_at	0.999	0.095869	1.80209	-4.56	0.698151	JPH2	junctophilin 2
204787_at	0.999	0.095879	1.80203	-4.56	0.930915	VSIG4	V-set and immunoglobulin domain containing 4
209314_s_at	0.999	0.095893	-1.80195	-4.56	-1.35461	HBS1L	HBS1 like translational GTPase
220072_at	0.999	0.095898	-1.80191	-4.56	-1.24433	CSPP1	centrosome and spindle pole associated protein 1
219306_at	0.999	0.09597	1.80148	-4.56	1.15037	KIF15	kinesin family member 15
216925_s_at	0.999	0.096133	1.80049	-4.56	1.138	TAL1	TAL bHLH transcription factor 1, erythroid differentiation factor
216071_x_at	0.999	0.096158	1.80033	-4.56	1.06014	MED12	mediator complex subunit 12
222004_s_at	0.999	0.096173	1.80024	-4.56	0.971669	DOCK6	dedicator of cytokinesis 6
217015_at	0.999	0.096177	1.80022	-4.56	1.07056
208231_at	0.999	0.096192	1.80013	-4.56	0.910968	NRG1	neuregulin 1
218736_s_at	0.999	0.096224	1.79994	-4.56	1.09289	PALMD	palmdelphin
203537_at	0.999	0.096288	1.79955	-4.56	0.734499	PRPSAP2	phosphoribosyl pyrophosphate synthetase associated protein 2
218843_at	0.999	0.096312	-1.79941	-4.56	-0.925878	FNDC4	fibronectin type III domain containing 4
206187_at	0.999	0.096316	1.79938	-4.56	0.855656	PTGIR	prostaglandin I2 (prostacyclin) receptor (IP)
218948_at	0.999	0.096376	1.79902	-4.56	0.80203	QRSL1	glutaminyl-tRNA synthase (glutamine-hydrolyzing)-like 1
221827_at	0.999	0.096394	-1.79891	-4.56	-0.789161	RBCK1	RANBP2-type and C3HC4-type zinc finger containing 1
203189_s_at	0.999	0.096401	1.79886	-4.56	1.18759	MIR7113///MIR4691///NDUFS8	microRNA 7113///microRNA 4691///NADH:ubiquinone oxidoreductase core subunit S8
208383_s_at	0.999	0.096587	1.79774	-4.56	1.28239	PCK1	phosphoenolpyruvate carboxykinase 1
218182_s_at	0.999	0.096643	1.79741	-4.56	0.902514	CLDN1	claudin 1
221831_at	0.999	0.096651	1.79736	-4.56	0.614811	LUZP1	leucine zipper protein 1
221356_x_at	0.999	0.096667	1.79726	-4.56	0.882034	P2RX2	purinergic receptor P2X 2
216180_s_at	0.999	0.096783	1.79656	-4.56	1.25104	SYNJ2	synaptojanin 2
206803_at	0.999	0.09682	1.79633	-4.56	1.07627	PDYN	prodynorphin
202567_at	0.999	0.096821	-1.79633	-4.56	-1.3338	SNRPD3	small nuclear ribonucleoprotein D3 polypeptide
201614_s_at	0.999	0.096864	1.79607	-4.56	1.369	RUVBL1	RuvB like AAA ATPase 1
213911_s_at	0.999	0.096909	-1.7958	-4.56	-0.901664	H2AFZ	H2A histone family member Z
221395_at	0.999	0.097146	1.79437	-4.56	0.864843	TAS2R13	taste 2 receptor member 13
201266_at	0.999	0.097176	-1.7942	-4.56	-0.756518	TXNRD1	thioredoxin reductase 1
215759_at	0.999	0.097284	1.79355	-4.56	1.18011	ANKRD53	ankyrin repeat domain 53
54632_at	0.999	0.097364	-1.79307	-4.56	-0.838606	THADA	THADA, armadillo repeat containing
208217_at	0.999	0.097431	1.79267	-4.56	0.891314	GABRR2	gamma-aminobutyric acid type A receptor rho2 subunit
211054_at	0.999	0.097468	-1.79245	-4.56	-1.80225	INVS	inversin
206909_at	0.999	0.097554	1.79193	-4.56	1.2366
204072_s_at	0.999	0.097572	-1.79182	-4.56	-1.50289	FRY	FRY microtubule binding protein
218653_at	0.999	0.097576	1.7918	-4.56	0.807353	SLC25A15	solute carrier family 25 member 15
202083_s_at	0.999	0.097644	-1.7914	-4.56	-0.80784	SEC14L1	SEC14 like lipid binding 1
201589_at	0.999	0.097671	-1.79123	-4.56	-0.922231	SMC1A	structural maintenance of chromosomes 1A
215079_at	0.999	0.097692	1.79111	-4.56	0.761742
213672_at	0.999	0.097704	1.79104	-4.56	1.49436	MIR6758///MARS	microRNA 6758///methionyl-tRNA synthetase
217216_x_at	0.999	0.097734	1.79085	-4.56	0.747496	MLH3	mutL homolog 3
211382_s_at	0.999	0.097756	-1.79072	-4.56	-0.718647	TACC2	transforming acidic coiled-coil containing protein 2
206389_s_at	0.999	0.097762	-1.79069	-4.56	-0.913364	PDE3A	phosphodiesterase 3A
210317_s_at	0.999	0.097797	1.79048	-4.56	0.741245	YWHAE	tyrosine 3-monooxygenase/tryptophan 5-monooxygenase activation protein epsilon
204993_at	0.999	0.097813	1.79038	-4.56	0.705979	GNAZ	G protein subunit alpha z
216853_x_at	0.999	0.097861	1.7901	-4.56	0.867185	IGLJ3	immunoglobulin lambda joining 3
213287_s_at	0.999	0.097931	-1.78968	-4.56	-0.869132	KRT10	keratin 10
206317_s_at	0.999	0.098038	1.78904	-4.56	1.03338	ABCB8	ATP binding cassette subfamily B member 8
203009_at	0.999	0.098047	1.78899	-4.56	1.00829	BCAM	basal cell adhesion molecule (Lutheran blood group)
219042_at	0.999	0.098108	1.78862	-4.56	1.31733	LZTS1	leucine zipper tumor suppressor 1
201905_s_at	0.999	0.098167	1.78828	-4.56	0.643733	CTDSPL	CTD small phosphatase like
218464_s_at	0.999	0.098209	-1.78802	-4.56	-0.856317	FAM222B	family with sequence similarity 222 member B
205944_s_at	0.999	0.098222	1.78794	-4.56	0.781809	CLTCL1	clathrin heavy chain like 1
210067_at	0.999	0.098322	1.78735	-4.56	0.884025	AQP4	aquaporin 4
214441_at	0.999	0.098379	1.78701	-4.56	1.24768	STX6	syntaxin 6
219878_s_at	0.999	0.098444	1.78663	-4.56	0.893221	KLF13	Kruppel like factor 13
203689_s_at	0.999	0.098457	-1.78655	-4.56	-1.0601	FMR1	fragile X mental retardation 1
207925_at	0.999	0.098474	1.78645	-4.56	0.957336	CST5	cystatin D
219866_at	0.999	0.098555	1.78597	-4.56	0.686739	CLIC5	chloride intracellular channel 5
205655_at	0.999	0.098588	1.78577	-4.56	1.39988	MDM4	MDM4, p53 regulator
205266_at	0.999	0.098607	1.78566	-4.56	0.89195	LIF	leukemia inhibitory factor
211120_x_at	0.999	0.098617	1.7856	-4.56	1.31535	ESR2	estrogen receptor 2
205206_at	0.999	0.098649	1.78541	-4.56	0.853692	ANOS1	anosmin 1
218015_s_at	0.999	0.098699	-1.78511	-4.56	-1.10147	WRNIP1	Werner helicase interacting protein 1
221357_at	0.999	0.098753	-1.7848	-4.56	-1.0059	CHRM4	cholinergic receptor muscarinic 4
218984_at	0.999	0.098804	1.7845	-4.56	0.721672	PUS7	pseudouridylate synthase 7 (putative)
213089_at	0.999	0.09883	1.78434	-4.56	1.41378	LOC100272216	uncharacterized LOC100272216
202752_x_at	0.999	0.098831	-1.78434	-4.56	-0.724963	SLC7A8	solute carrier family 7 member 8
201461_s_at	0.999	0.098964	-1.78355	-4.56	-0.918253	MAPKAPK2	mitogen-activated protein kinase-activated protein kinase 2
205649_s_at	0.999	0.098991	1.78339	-4.56	1.02749	FGA	fibrinogen alpha chain
216013_at	0.999	0.099017	-1.78324	-4.56	-1.15274	ZXDB	zinc finger, X-linked, duplicated B
220899_at	0.999	0.099117	1.78265	-4.56	0.729275
202927_at	0.999	0.099143	-1.78249	-4.56	-0.779737	PIN1	peptidylprolyl cis/trans isomerase, NIMA-interacting 1
212151_at	0.999	0.099201	1.78215	-4.56	0.957163	PBX1	PBX homeobox 1
221693_s_at	0.999	0.099258	1.78182	-4.56	1.11057	MRPS18A	mitochondrial ribosomal protein S18A
213416_at	0.999	0.099314	-1.78149	-4.56	-1.21621	ITGA4	integrin subunit alpha 4
215415_s_at	0.999	0.099386	1.78106	-4.56	1.57778	LYST	lysosomal trafficking regulator
222168_at	0.999	0.099444	-1.78072	-4.56	-1.31383
211575_s_at	0.999	0.099499	1.7804	-4.56	0.558316	UBE3A	ubiquitin protein ligase E3A
218664_at	0.999	0.099669	1.7794	-4.56	0.733129	MECR	mitochondrial trans-2-enoyl-CoA reductase
31874_at	0.999	0.099724	1.77908	-4.56	0.813099	GAS2L1	growth arrest specific 2 like 1
206157_at	0.999	0.099748	1.77893	-4.56	1.68076	PTX3	pentraxin 3
217859_s_at	0.999	0.099772	1.7788	-4.56	0.915775	SLC39A9	solute carrier family 39 member 9
205276_s_at	0.999	0.099806	1.77859	-4.56	1.11039	GTPBP1	GTP binding protein 1
203196_at	0.999	0.099837	-1.77841	-4.56	-1.1057	ABCC4	ATP binding cassette subfamily C member 4
221644_s_at	0.999	0.099904	-1.77802	-4.56	-1.03321	SLC45A2	solute carrier family 45 member 2
215277_at	0.999	0.099914	1.77796	-4.56	0.673157	PCDH1	protocadherin 1
222037_at	0.999	0.100011	-1.7774	-4.56	-1.00996	MCM4	minichromosome maintenance complex component 4
210830_s_at	0.999	0.100029	-1.77729	-4.56	-1.08536	PON2	paraoxonase 2
208793_x_at	0.999	0.100058	1.77712	-4.56	0.967766	SMARCA4	SWI/SNF related, matrix associated, actin dependent regulator of chromatin, subfamily a, member 4
210983_s_at	0.999	0.100059	1.77711	-4.56	0.779828	MCM7	minichromosome maintenance complex component 7
218461_at	0.999	0.100097	-1.77689	-4.56	-1.37333	GPN3	GPN-loop GTPase 3
208442_s_at	0.999	0.100136	1.77667	-4.56	1.22441	ATM	ATM serine/threonine kinase
213479_at	0.999	0.100145	1.77661	-4.56	1.38374	NPTX2	neuronal pentraxin 2
209965_s_at	0.999	0.100299	1.77571	-4.56	0.628266	RAD51D	RAD51 paralog D
202992_at	0.999	0.100302	1.7757	-4.56	0.990404	C7	complement component 7
210110_x_at	0.999	0.100342	-1.77546	-4.56	-0.916746	HNRNPH3	heterogeneous nuclear ribonucleoprotein H3
202379_s_at	0.999	0.100342	1.77546	-4.56	0.839777	NKTR	natural killer cell triggering receptor
215459_at	0.999	0.100345	-1.77545	-4.56	-1.42413	CTNS	cystinosin, lysosomal cystine transporter
205865_at	0.999	0.100444	-1.77487	-4.56	-1.05345	ARID3A	AT-rich interaction domain 3A
202839_s_at	0.999	0.100507	-1.7745	-4.56	-1.60123	NDUFB7	NADH:ubiquinone oxidoreductase subunit B7
209161_at	0.999	0.100519	1.77443	-4.56	0.840814	PRPF4	pre-mRNA processing factor 4
218355_at	0.999	0.10053	1.77437	-4.56	0.977289	KIF4A	kinesin family member 4A
205286_at	0.999	0.10059	-1.77402	-4.56	-0.772643	TFAP2C	transcription factor AP-2 gamma
217047_s_at	0.999	0.100602	1.77395	-4.56	0.929881	FAM13A	family with sequence similarity 13 member A
220042_x_at	0.999	0.100632	1.77377	-4.56	0.980434	HIVEP3	human immunodeficiency virus type I enhancer binding protein 3
202680_at	0.999	0.100674	1.77353	-4.56	1.0618	GTF2E2	general transcription factor IIE subunit 2
211417_x_at	0.999	0.100695	1.77341	-4.56	1.00025	GGT2///GGTLC1///GGTLC2///GGT1	gamma-glutamyltransferase 2///gamma-glutamyltransferase light chain 1///gamma-glutamyltransferase light chain 2///gamma-glutamyltransferase 1
201173_x_at	0.999	0.100737	1.77316	-4.56	0.621761	NUDC	nuclear distribution C, dynein complex regulator
214525_x_at	0.999	0.100819	1.77268	-4.56	1.16571	MLH3	mutL homolog 3
204696_s_at	0.999	0.100819	1.77268	-4.56	0.931988	CDC25A	cell division cycle 25A
210617_at	0.999	0.100852	1.77249	-4.56	0.950747	PHEX	phosphate regulating endopeptidase homolog, X-linked
202935_s_at	0.999	0.100974	1.77179	-4.56	0.747403	SOX9	SRY-box 9
219718_at	0.999	0.100987	1.77171	-4.56	0.803183	FGGY	FGGY carbohydrate kinase domain containing
213369_at	0.999	0.101138	1.77083	-4.56	0.628305	CDHR1	cadherin related family member 1
219548_at	0.999	0.101244	-1.77022	-4.56	-0.816547	ZNF16	zinc finger protein 16
210889_s_at	0.999	0.101277	-1.77003	-4.56	-1.24261	FCGR2B	Fc fragment of IgG receptor IIb
219053_s_at	0.999	0.10136	1.76955	-4.56	0.660866	VPS37C	VPS37C, ESCRT-I subunit
203216_s_at	0.999	0.101401	-1.76931	-4.56	-0.881646	MYO6	myosin VI
222323_at	0.999	0.101557	1.76841	-4.56	0.903558
213543_at	0.999	0.101636	1.76796	-4.56	0.830545	SGCD	sarcoglycan delta
204968_at	0.999	0.10165	1.76788	-4.56	1.00709	C6orf47	chromosome 6 open reading frame 47
207331_at	0.999	0.101774	-1.76716	-4.56	-1.51048	CENPF	centromere protein F
204546_at	0.999	0.101814	-1.76693	-4.56	-1.2906	KIAA0513	KIAA0513
220501_at	0.999	0.101905	1.76641	-4.56	0.776544	ACTL7A	actin like 7A
89476_r_at	0.999	0.101962	1.76608	-4.56	0.790485	NPEPL1	aminopeptidase-like 1
218228_s_at	0.999	0.102099	-1.76529	-4.56	-0.810769	TNKS2	tankyrase 2
201724_s_at	0.999	0.102246	-1.76445	-4.56	-0.705087	GALNT1	polypeptide N-acetylgalactosaminyltransferase 1
207353_s_at	0.999	0.102284	1.76423	-4.56	0.646206	HMX1	H6 family homeobox 1
203854_at	0.999	0.102303	-1.76412	-4.56	-1.15227	CFI	complement factor I
202681_at	0.999	0.102366	-1.76376	-4.56	-0.566303	MIR4271///C3orf62///USP4	microRNA 4271///chromosome 3 open reading frame 62///ubiquitin specific peptidase 4
206820_at	0.999	0.102413	1.76349	-4.56	0.68696	AGFG2	ArfGAP with FG repeats 2
217056_at	0.999	0.102471	-1.76316	-4.56	-1.24432	YME1L1	YME1 like 1 ATPase
218194_at	0.999	0.102475	-1.76314	-4.56	-0.645664	REXO2	RNA exonuclease 2
216635_at	0.999	0.102536	-1.76279	-4.56	-0.868615
211639_x_at	0.999	0.102576	1.76256	-4.56	0.886933	IGHV4-31///IGHM///IGHG4///IGHG3///IGHG1///IGHD///IGHA2///IGHA1///IGH	immunoglobulin heavy variable 4-31///immunoglobulin heavy constant mu///immunoglobulin heavy constant gamma 4 (G4m marker)///immunoglobulin heavy constant gamma 3 (G3m marker)///immunoglobulin heavy constant gamma 1 (G1m marker)///immunoglobulin heavy constant delta///immunoglobulin heavy constant alpha 2 (A2m marker)///immunoglobulin heavy constant alpha 1///immunoglobulin heavy locus
207364_at	0.999	0.102591	1.76247	-4.56	0.657516	TEX28	testis expressed 28
209456_s_at	0.999	0.102623	-1.76229	-4.56	-0.787443	FBXW11	F-box and WD repeat domain containing 11
215109_at	0.999	0.102627	1.76227	-4.56	0.605303	RC3H1	ring finger and CCCH-type domains 1
205146_x_at	0.999	0.102664	1.76206	-4.56	0.59714	APBA3	amyloid beta precursor protein binding family A member 3
203987_at	0.999	0.102684	1.76194	-4.56	1.04263	FZD6	frizzled class receptor 6
213482_at	0.999	0.102828	1.76112	-4.56	0.633767	DOCK3	dedicator of cytokinesis 3
65770_at	0.999	0.10286	1.76093	-4.56	0.623663	RHOT2	ras homolog family member T2
217135_x_at	0.999	0.102895	1.76074	-4.56	0.8463
218042_at	0.999	0.102903	-1.76069	-4.56	-0.837527	COPS4	COP9 signalosome subunit 4
215052_at	0.999	0.102988	1.76021	-4.56	1.14169	FRMPD4	FERM and PDZ domain containing 4
203859_s_at	0.999	0.102991	-1.76019	-4.56	-0.790691	PALM	paralemmin
203135_at	0.999	0.103012	1.76007	-4.56	0.917289	TBP	TATA-box binding protein
218717_s_at	0.999	0.103065	-1.75977	-4.56	-0.827071	P3H2	prolyl 3-hydroxylase 2
207463_x_at	0.999	0.103069	-1.75974	-4.56	-0.631282	PRSS3	protease, serine 3
214968_at	0.999	0.103126	1.75942	-4.56	0.823552	DDX51	DEAD-box helicase 51
211808_s_at	0.999	0.103132	1.75938	-4.56	0.805858	CREBBP	CREB binding protein
216273_at	0.999	0.10324	1.75877	-4.56	0.861719	ZNF460	zinc finger protein 460
207558_s_at	0.999	0.10325	-1.75871	-4.56	-0.934769	PITX2	paired like homeodomain 2
208112_x_at	0.999	0.103282	-1.75853	-4.56	-1.22	EHD1	EH domain containing 1
206911_at	0.999	0.103321	-1.75831	-4.56	-0.942176	TRIM25	tripartite motif containing 25
220726_at	0.999	0.103347	-1.75816	-4.56	-1.26427
207722_s_at	0.999	0.103448	1.75759	-4.56	0.795759	BTBD2	BTB domain containing 2
209147_s_at	0.999	0.103463	-1.75751	-4.56	-1.14079	PLPP1	phospholipid phosphatase 1
217096_at	0.999	0.103481	1.7574	-4.56	1.63813	PCLO	piccolo presynaptic cytomatrix protein
206967_at	0.999	0.103616	1.75664	-4.56	0.992407	CCNT1	cyclin T1
202339_at	0.999	0.103637	1.75652	-4.56	0.931978	SYMPK	symplekin
220325_at	0.999	0.103649	1.75645	-4.56	1.1216	TAF7L	TATA-box binding protein associated factor 7 like
203931_s_at	0.999	0.103651	1.75644	-4.56	0.634578	MRPL12	mitochondrial ribosomal protein L12
212215_at	0.999	0.10381	-1.75554	-4.56	-1.0603	PREPL	prolyl endopeptidase-like
200021_at	0.999	0.103828	-1.75543	-4.56	-0.759237	CFL1	cofilin 1
217823_s_at	0.999	0.104018	-1.75436	-4.56	-0.866796	UBE2J1	ubiquitin conjugating enzyme E2 J1
213728_at	0.999	0.104028	1.75431	-4.56	0.808801	LAMP1	lysosomal associated membrane protein 1
205351_at	0.999	0.104152	1.75361	-4.56	0.669135	GGCX	gamma-glutamyl carboxylase
200721_s_at	0.999	0.104209	-1.75328	-4.56	-1.00964	ACTR1A	ARP1 actin-related protein 1 homolog A, centractin alpha
214642_x_at	0.999	0.104214	-1.75326	-4.56	-1.07428	MAGEA10-MAGEA5///MAGEA5	MAGEA10-MAGEA5 readthrough///MAGE family member A5
218263_s_at	0.999	0.10426	-1.75299	-4.56	-1.0818	ZBED5	zinc finger BED-type containing 5
213111_at	0.999	0.104306	-1.75274	-4.56	-1.10528	PIKFYVE	phosphoinositide kinase, FYVE-type zinc finger containing
220044_x_at	0.999	0.104343	-1.75253	-4.56	-1.10549	LUC7L3	LUC7 like 3 pre-mRNA splicing factor
209860_s_at	0.999	0.104392	-1.75225	-4.56	-1.12347	ANXA7	annexin A7
46665_at	0.999	0.10447	-1.75182	-4.56	-0.857735	SEMA4C	semaphorin 4C
216855_s_at	0.999	0.104482	1.75175	-4.56	1.08068	HNRNPU	heterogeneous nuclear ribonucleoprotein U
218929_at	0.999	0.104516	-1.75155	-4.56	-0.633563	CDKN2AIP	CDKN2A interacting protein
211232_x_at	0.999	0.104528	1.75149	-4.56	0.780058	GLP1R	glucagon like peptide 1 receptor
214935_at	0.999	0.104537	1.75144	-4.56	1.02853	IL4I1///NUP62	interleukin 4 induced 1///nucleoporin 62
207545_s_at	0.999	0.104737	-1.75031	-4.56	-0.899514	LOC101930388///LOC101928143///NUMB	uncharacterized LOC101930388///uncharacterized LOC101928143///NUMB, endocytic adaptor protein
206290_s_at	0.999	0.104788	1.75003	-4.56	0.738623	RGS7	regulator of G-protein signaling 7
208978_at	0.999	0.104799	-1.74997	-4.56	-1.31078	CRIP2	cysteine rich protein 2
209110_s_at	0.999	0.104848	-1.74969	-4.56	-0.719799	RGL2	ral guanine nucleotide dissociation stimulator like 2
203784_s_at	0.999	0.104984	1.74893	-4.56	1.54702	DDX28	DEAD-box helicase 28
220694_at	0.999	0.105036	-1.74864	-4.56	-0.900404	ASAP1-IT1	ASAP1 intronic transcript 1
213154_s_at	0.999	0.105082	-1.74838	-4.56	-0.930753	BICD2	BICD cargo adaptor 2
53991_at	0.999	0.105102	-1.74827	-4.56	-0.944556	DENND2A	DENN domain containing 2A
221069_s_at	0.999	0.105164	1.74792	-4.56	0.68414	TACO1	translational activator of cytochrome c oxidase I
207790_at	0.999	0.105201	-1.74771	-4.56	-0.835444	LRRC1	leucine rich repeat containing 1
203973_s_at	0.999	0.105206	-1.74769	-4.56	-0.906857	CEBPD	CCAAT/enhancer binding protein delta
220108_at	0.999	0.105215	-1.74764	-4.56	-0.945154	GNA14	G protein subunit alpha 14
213861_s_at	0.999	0.105362	1.74682	-4.56	0.727231	METTL21B	methyltransferase like 21B
203921_at	0.999	0.105395	1.74663	-4.56	0.859029	CHST2	carbohydrate sulfotransferase 2
202838_at	0.999	0.105446	-1.74635	-4.56	-0.821756	FUCA1	fucosidase, alpha-L- 1, tissue
215012_at	0.999	0.105713	1.74486	-4.56	0.871968	ZNF451	zinc finger protein 451
215699_x_at	0.999	0.10576	1.7446	-4.56	0.83953	SFI1	SFI1 centrin binding protein
206616_s_at	0.999	0.105812	1.74431	-4.56	1.19596	ADAM22	ADAM metallopeptidase domain 22
203789_s_at	0.999	0.105844	-1.74413	-4.56	-0.906262	SEMA3C	semaphorin 3C
205100_at	0.999	0.105857	1.74406	-4.56	0.653277	GFPT2	glutamine-fructose-6-phosphate transaminase 2
211806_s_at	0.999	0.105882	1.74392	-4.56	0.672588	KCNJ15	potassium voltage-gated channel subfamily J member 15
204070_at	0.999	0.105976	1.74339	-4.56	1.33713	RARRES3	retinoic acid receptor responder 3
221163_s_at	0.999	0.106039	1.74304	-4.56	0.714326	MLXIPL	MLX interacting protein like
201074_at	0.999	0.106211	-1.74209	-4.56	-0.686384	SMARCC1	SWI/SNF related, matrix associated, actin dependent regulator of chromatin subfamily c member 1
212670_at	0.999	0.106305	1.74157	-4.56	0.705919	ELN	elastin
206015_s_at	0.999	0.106371	-1.7412	-4.56	-0.935805	FOXJ3	forkhead box J3
210146_x_at	0.999	0.106386	1.74112	-4.56	1.63858	LILRB2	leukocyte immunoglobulin like receptor B2
209657_s_at	0.999	0.106416	1.74095	-4.56	1.1384	HSF2	heat shock transcription factor 2
221154_at	0.999	0.106424	-1.74091	-4.56	-1.15532	TRIM49C///TRIM49	tripartite motif containing 49C///tripartite motif containing 49
211782_at	0.999	0.106435	1.74085	-4.56	0.805593	IDS	iduronate 2-sulfatase
208938_at	0.999	0.106486	1.74057	-4.56	1.22113	PRCC	papillary renal cell carcinoma (translocation-associated)
200593_s_at	0.999	0.1065	-1.74049	-4.56	-0.993383	HNRNPU	heterogeneous nuclear ribonucleoprotein U
210690_at	0.999	0.106517	-1.7404	-4.56	-0.960878	KLRC4	killer cell lectin like receptor C4
207847_s_at	0.999	0.106615	-1.73985	-4.56	-1.04127	MUC1	mucin 1, cell surface associated
203420_at	0.999	0.106655	-1.73963	-4.56	-0.975003	FAM8A1	family with sequence similarity 8 member A1
215724_at	0.999	0.106707	-1.73935	-4.56	-1.33937	PLD1	phospholipase D1
217635_s_at	0.999	0.106715	1.7393	-4.56	0.778974	POLG	DNA polymerase gamma, catalytic subunit
210260_s_at	0.999	0.106736	1.73919	-4.56	1.38074	TNFAIP8	TNF alpha induced protein 8
214675_at	0.999	0.106759	1.73906	-4.56	0.937346	NUP188	nucleoporin 188
217244_at	0.999	0.106829	1.73868	-4.56	0.904052
210834_s_at	0.999	0.106969	1.7379	-4.56	1.33851	PTGER3	prostaglandin E receptor 3
208947_s_at	0.999	0.106975	1.73787	-4.56	1.27334	UPF1	UPF1, RNA helicase and ATPase
214132_at	0.999	0.107004	1.73771	-4.56	1.2446	ATP5C1	ATP synthase, H+ transporting, mitochondrial F1 complex, gamma polypeptide 1
209275_s_at	0.999	0.107022	1.73761	-4.56	0.833691	CLN3	CLN3, battenin
206427_s_at	0.999	0.107062	1.73739	-4.56	0.898389	MLANA	melan-A
202386_s_at	0.999	0.1071	-1.73718	-4.56	-1.36164	KIAA0430	KIAA0430
210740_s_at	0.999	0.107102	-1.73717	-4.56	-1.17044	ITPK1	inositol-tetrakisphosphate 1-kinase
203229_s_at	0.999	0.107113	1.73711	-4.56	0.589093	CLK2	CDC like kinase 2
201712_s_at	0.999	0.107134	-1.73699	-4.56	-0.758901	RANBP2	RAN binding protein 2
209060_x_at	0.999	0.107188	-1.73669	-4.56	-0.926404	NCOA3	nuclear receptor coactivator 3
204942_s_at	0.999	0.107192	-1.73667	-4.56	-0.98088	ALDH3B2	aldehyde dehydrogenase 3 family member B2
209326_at	0.999	0.10722	1.73652	-4.56	0.751121	SLC35A2	solute carrier family 35 member A2
201283_s_at	0.999	0.107278	1.7362	-4.56	0.971492	TRAK1	trafficking kinesin protein 1
206055_s_at	0.999	0.10737	-1.73569	-4.56	-1.40943	SNRPA1	small nuclear ribonucleoprotein polypeptide A'
217525_at	0.999	0.107488	1.73505	-4.56	0.61171	OLFML1	olfactomedin like 1
212018_s_at	0.999	0.10764	-1.73422	-4.56	-1.18118	RSL1D1	ribosomal L1 domain containing 1
AFFX-ThrX-M_at	0.999	0.107702	1.73387	-4.56	1.17878
207680_x_at	0.999	0.107727	1.73374	-4.56	1.11625	PAX3	paired box 3
219645_at	0.999	0.107745	1.73364	-4.56	0.637058	CASQ1	calsequestrin 1
214599_at	0.999	0.10798	-1.73236	-4.56	-0.810015	IVL	involucrin
211255_x_at	0.999	0.108032	1.73207	-4.56	0.801019	DEDD	death effector domain containing
202630_at	0.999	0.108049	1.73198	-4.56	1.2698	APPBP2	amyloid beta precursor protein binding protein 2
202500_at	0.999	0.108062	-1.73191	-4.56	-0.872327	DNAJB2	DnaJ heat shock protein family (Hsp40) member B2
205736_at	0.999	0.108149	1.73143	-4.56	0.942178	PGAM2	phosphoglycerate mutase 2
218658_s_at	0.999	0.108166	1.73134	-4.56	0.849405	ACTR8	ARP8 actin-related protein 8 homolog
216208_s_at	0.999	0.108214	1.73108	-4.56	1.21084	ATF6B	activating transcription factor 6 beta
211727_s_at	0.999	0.108242	1.73092	-4.56	1.19747	COX11	COX11, cytochrome c oxidase copper chaperone
211855_s_at	0.999	0.108259	1.73083	-4.56	0.712694	SLC25A14	solute carrier family 25 member 14
219292_at	0.999	0.108282	1.7307	-4.56	1.15289	THAP1	THAP domain containing 1
221447_s_at	0.999	0.108436	1.72987	-4.56	1.09138	GLT8D2	glycosyltransferase 8 domain containing 2
202396_at	0.999	0.108467	-1.7297	-4.56	-1.30198	TCERG1	transcription elongation regulator 1
214013_s_at	0.999	0.10852	1.72941	-4.56	0.971688	TBC1D1	TBC1 domain family member 1
205465_x_at	0.999	0.108524	1.72939	-4.56	1.02073	HS3ST1	heparan sulfate-glucosamine 3-sulfotransferase 1
209717_at	0.999	0.10853	1.72936	-4.56	1.52033	EVI5	ecotropic viral integration site 5
202028_s_at	0.999	0.108582	1.72907	-4.56	0.603822	RPL38	ribosomal protein L38
216718_at	0.999	0.108602	-1.72897	-4.56	-1.21751	LINC00302	long intergenic non-protein coding RNA 302
217265_at	0.999	0.108623	1.72885	-4.56	0.708549
211212_s_at	0.999	0.108625	1.72884	-4.56	1.09749	ORC5	origin recognition complex subunit 5
221119_at	0.999	0.108643	1.72874	-4.56	0.733363	ARHGEF38	Rho guanine nucleotide exchange factor 38
203209_at	0.999	0.108654	1.72868	-4.56	0.672559	RFC5	replication factor C subunit 5
201095_at	0.999	0.108781	-1.72799	-4.56	-0.934137	DAP	death associated protein
210568_s_at	0.999	0.108827	1.72774	-4.56	0.726739	RECQL	RecQ like helicase
209062_x_at	0.999	0.108838	1.72768	-4.56	0.745594	NCOA3	nuclear receptor coactivator 3
210542_s_at	0.999	0.108922	1.72723	-4.56	0.921847	SLCO3A1	solute carrier organic anion transporter family member 3A1
205672_at	0.999	0.108941	1.72712	-4.56	1.41836	XPA	XPA, DNA damage recognition and repair factor
220246_at	0.999	0.108988	1.72687	-4.56	1.29727	CAMK1D	calcium/calmodulin dependent protein kinase ID
211775_x_at	0.999	0.109015	1.72673	-4.56	1.11322
203130_s_at	0.999	0.109043	1.72657	-4.56	0.996159	KIF5C	kinesin family member 5C
212610_at	0.999	0.109085	-1.72634	-4.56	-0.893739	PTPN11	protein tyrosine phosphatase, non-receptor type 11
208515_at	0.999	0.109109	-1.72622	-4.56	-1.35782	HIST1H2BM	histone cluster 1, H2bm
210720_s_at	0.999	0.109132	1.72609	-4.56	0.864615	NECAB3	N-terminal EF-hand calcium binding protein 3
46947_at	0.999	0.109144	1.72602	-4.56	0.684002	GNL3L	G protein nucleolar 3 like
205962_at	0.999	0.109145	1.72602	-4.56	1.14305	PAK2	p21 (RAC1) activated kinase 2
200791_s_at	0.999	0.109201	-1.72572	-4.56	-1.21431	IQGAP1	IQ motif containing GTPase activating protein 1
213985_s_at	0.999	0.10926	1.7254	-4.56	0.958716	TMEM259	transmembrane protein 259
220626_at	0.999	0.109289	1.72524	-4.56	1.5283	SERPINA10	serpin family A member 10
221557_s_at	0.999	0.109291	1.72523	-4.56	0.77182	LEF1	lymphoid enhancer binding factor 1
212036_s_at	0.999	0.109314	-1.7251	-4.56	-1.052	PNN	pinin, desmosome associated protein
203717_at	0.999	0.10932	1.72508	-4.56	1.01249	DPP4	dipeptidyl peptidase 4
210574_s_at	0.999	0.10951	1.72405	-4.56	0.609712	NUDC	nuclear distribution C, dynein complex regulator
203141_s_at	0.999	0.109606	1.72353	-4.56	1.36755	AP3B1	adaptor related protein complex 3 beta 1 subunit
203809_s_at	0.999	0.109615	1.72348	-4.56	0.926647	AKT2	AKT serine/threonine kinase 2
217349_s_at	0.999	0.109668	1.7232	-4.56	0.954189	PRICKLE3	prickle planar cell polarity protein 3
217923_at	0.999	0.109671	-1.72318	-4.56	-0.643972	PEF1	penta-EF-hand domain containing 1
211421_s_at	0.999	0.109682	1.72312	-4.56	1.50733	RET	ret proto-oncogene
204227_s_at	0.999	0.109684	1.72311	-4.56	0.930428	TK2	thymidine kinase 2, mitochondrial
218229_s_at	0.999	0.109718	-1.72292	-4.56	-0.862142	POGK	pogo transposable element with KRAB domain
213072_at	0.999	0.109759	1.7227	-4.56	0.60249	CYHR1	cysteine and histidine rich 1
202530_at	0.999	0.110041	-1.72119	-4.56	-0.993318	MAPK14	mitogen-activated protein kinase 14
207902_at	0.999	0.110184	1.72042	-4.56	0.696244	IL5RA	interleukin 5 receptor subunit alpha
220146_at	0.999	0.110197	-1.72035	-4.56	-1.05166	TLR7	toll like receptor 7
209024_s_at	0.999	0.110352	-1.71952	-4.56	-0.947104	SYNCRIP	synaptotagmin binding cytoplasmic RNA interacting protein
211655_at	0.999	0.110467	-1.7189	-4.56	-1.33594	IGLC1	immunoglobulin lambda constant 1
213059_at	0.999	0.11048	1.71883	-4.56	1.00447	CREB3L1	cAMP responsive element binding protein 3 like 1
218070_s_at	0.999	0.110587	1.71826	-4.56	0.788353	GMPPA	GDP-mannose pyrophosphorylase A
220697_at	0.999	0.110597	1.71821	-4.56	1.17044
218532_s_at	0.999	0.110716	1.71757	-4.56	1.04962	FAM134B	family with sequence similarity 134 member B
221144_at	0.999	0.110864	1.71678	-4.56	0.722852
213862_at	0.999	0.11087	1.71675	-4.56	0.882622
204181_s_at	0.999	0.110969	1.71622	-4.56	0.840372	ZBTB43	zinc finger and BTB domain containing 43
211224_s_at	0.999	0.11106	1.71574	-4.56	1.0954	ABCB11	ATP binding cassette subfamily B member 11
211082_x_at	0.999	0.111158	1.71522	-4.56	0.848369	MARK2	microtubule affinity regulating kinase 2
213244_at	0.999	0.111186	1.71507	-4.56	0.883291	SCAMP4	secretory carrier membrane protein 4
217545_at	0.999	0.111208	1.71495	-4.56	0.751721	MYH14	myosin, heavy chain 14, non-muscle
211553_x_at	0.999	0.11149	1.71345	-4.56	0.69213	APAF1	apoptotic peptidase activating factor 1
210430_x_at	0.999	0.111522	1.71328	-4.56	0.559141	RHD	Rh blood group D antigen
219562_at	0.999	0.111538	-1.71319	-4.56	-1.04515	RAB26	RAB26, member RAS oncogene family
212449_s_at	0.999	0.111559	-1.71308	-4.56	-0.701029	LYPLA1	lysophospholipase I
218347_at	0.999	0.111583	1.71295	-4.56	0.735034	TYW1	tRNA-yW synthesizing protein 1 homolog
209371_s_at	0.999	0.111646	1.71262	-4.56	1.02957	SH3BP2	SH3 domain binding protein 2
200690_at	0.999	0.111709	-1.71229	-4.56	-0.792314	HSPA9	heat shock protein family A (Hsp70) member 9
217793_at	0.999	0.111773	1.71195	-4.56	0.884533	RAB11B	RAB11B, member RAS oncogene family
208183_at	0.999	0.111994	1.71078	-4.56	1.28669	TACR3	tachykinin receptor 3
201097_s_at	0.999	0.111996	-1.71077	-4.56	-0.595358	ARF4	ADP ribosylation factor 4
208166_at	0.999	0.112036	1.71055	-4.56	1.18336	MMP16	matrix metallopeptidase 16
208997_s_at	0.999	0.112105	1.71019	-4.56	0.576318	UCP2	uncoupling protein 2
215032_at	0.999	0.112163	1.70988	-4.56	0.725722	RREB1	ras responsive element binding protein 1
203669_s_at	0.999	0.112252	-1.70942	-4.56	-1.22155	DGAT1	diacylglycerol O-acyltransferase 1
220186_s_at	0.999	0.112275	1.70929	-4.56	0.81693	CDHR2	cadherin related family member 2
208902_s_at	0.999	0.112279	1.70927	-4.56	1.15595	RPS28	ribosomal protein S28
206478_at	0.999	0.112368	1.7088	-4.56	0.620764	FAM30A	family with sequence similarity 30, member A
210202_s_at	0.999	0.112387	-1.7087	-4.56	-0.753223	BIN1	bridging integrator 1
213839_at	0.999	0.112476	1.70823	-4.56	1.24538	CLMN	calmin
41329_at	0.999	0.112476	-1.70823	-4.56	-0.653519	SCYL3	SCY1 like pseudokinase 3
216445_at	0.999	0.112512	1.70805	-4.56	0.777221	PRDM2	PR/SET domain 2
210992_x_at	0.999	0.112707	1.70702	-4.56	0.589631	FCGR2C	Fc fragment of IgG receptor IIc (gene/pseudogene)
[truncated: 20,284 more rows]

## Sheet: DE list
© 2000-2021 QIAGEN. All rights reserved.
Expr p-value	Expr Log Ratio	ID	Flags	Symbol	Entrez Gene Name	Location	Type(s)	Drug(s)
0.0257	-1.486	205969_at		AADAC	arylacetamide deacetylase	Cytoplasm	enzyme
0.046	-0.981	201629_s_at		ACP1	acid phosphatase 1	Cytoplasm	phosphatase
0.0347	-0.936	200729_s_at		ACTR2	actin related protein 2	Plasma Membrane	other
0.0183	-2.219	218395_at		ACTR6	actin related protein 6	Nucleus	transporter
0.00142	2.075	217380_s_at		ADD3-AS1	ADD3 antisense RNA 1	Other	other
0.0389	1.536	210250_x_at		ADSL	adenylosuccinate lyase	Cytoplasm	enzyme
0.0459	-1.292	218096_at		AGPAT5	1-acylglycerol-3-phosphate O-acyltransferase 5	Cytoplasm	enzyme
0.00498	-1.514	201491_at		AHSA1	activator of HSP90 ATPase activity 1	Cytoplasm	other
0.000959	-2.063	203624_at		AKAP17A	A-kinase anchoring protein 17A	Nucleus	other
0.0163	-1.462	215483_at		AKAP9	A-kinase anchoring protein 9	Cytoplasm	other
0.0463	-0.941	205633_s_at		ALAS1	5'-aminolevulinate synthase 1	Cytoplasm	enzyme	givosiran
0.0105	-1.573	211617_at		ALDOAP2	ALDOA pseudogene 2	Other	other
0.000831	1.553	214366_s_at		ALOX5	arachidonate 5-lipoxygenase	Cytoplasm	enzyme	TA 270, benoxaprofen, diclofenac/omeprazole, diclofenac/misoprostol, diclofenac, diethylcarbamazine, meclofenamic acid, ebselen, zileuton, sulfasalazine, balsalazide, mesalamine, nordihydroguaiaretic acid
0.0149	-1.693	220076_at		ANKH	ANKH inorganic pyrophosphate transport regulator	Plasma Membrane	transporter
0.00953	1.799	214723_x_at		ANKRD36	ankyrin repeat domain 36	Other	other
0.00258	-1.517	212747_at		ANKS1A	ankyrin repeat and sterile alpha motif domain containing 1A	Cytoplasm	other
0.0175	-1.522	218910_at		ANO10	anoctamin 10	Plasma Membrane	ion channel
0.00983	1.797	220228_at		AP4E1	adaptor related protein complex 4 subunit epsilon 1	Cytoplasm	other
0.045	1.583	201687_s_at		API5	apoptosis inhibitor 5	Cytoplasm	other
0.0233	2.064	219465_at		APOA2	apolipoprotein A2	Extracellular Space	transporter
0.0353	1.508	212883_at		APOE	apolipoprotein E	Extracellular Space	transporter
0.0318	-1.39	212591_at		ARID4B	AT-rich interaction domain 4B	Nucleus	transcription regulator
0.0148	1.756	219637_at		ARMC9	armadillo repeat containing 9	Cytoplasm	other
0.00487	2.052	210828_s_at		ARNT	aryl hydrocarbon receptor nuclear translocator	Nucleus	transcription regulator
0.00177	2.187	216052_x_at		ARTN	artemin	Extracellular Space	growth factor
0.0163	2.003	217228_s_at		ASB4	ankyrin repeat and SOCS box containing 4	Nucleus	transcription regulator
0.0026	1.652	213768_s_at		ASCL1	achaete-scute family bHLH transcription factor 1	Nucleus	transcription regulator
0.00522	-1.413	203428_s_at		ASF1A	anti-silencing function 1A histone chaperone	Nucleus	other
0.041	1.776	209693_at		ASTN2	astrotactin 2	Cytoplasm	other
0.0198	1.577	212234_at		ASXL1	ASXL transcriptional regulator 1	Nucleus	transcription regulator
0.0368	-1.111	203454_s_at		ATOX1	antioxidant 1 copper chaperone	Cytoplasm	transporter
0.0497	-0.925	212255_s_at		ATP2C1	ATPase secretory pathway Ca2+ transporting 1	Cytoplasm	transporter	sevoflurane, isoflurane, desflurane, enflurane, Ca2+
0.00757	1.952	216404_at		ATXN8OS	ATXN8 opposite strand lncRNA	Other	other
0.000354	2.379	220358_at		BATF3	basic leucine zipper ATF-like transcription factor 3	Nucleus	transcription regulator
0.0149	-1.681	206382_s_at		BDNF	brain derived neurotrophic factor	Extracellular Space	growth factor
0.0172	-1.374	203772_at		BLVRA	biliverdin reductase A	Cytoplasm	enzyme
0.00155	1.948	205290_s_at		BMP2	bone morphogenetic protein 2	Extracellular Space	growth factor
0.03	1.576	205750_at		BPHL	biphenyl hydrolase like	Cytoplasm	enzyme
0.00287	1.636	204586_at		BSN	bassoon presynaptic cytomatrix protein	Plasma Membrane	other
0.0165	-1.735	208910_s_at		C1QBP	complement C1q binding protein	Cytoplasm	transcription regulator
0.0121	-1.137	219617_at		CAMKMT	calmodulin-lysine N-methyltransferase	Nucleus	enzyme
0.0372	1.525	213268_at		CAMTA1	calmodulin binding transcription activator 1	Other	other
0.0492	-0.995	61297_at		CASKIN2	CASK interacting protein 2	Cytoplasm	other
0.0165	2.04	222201_s_at		CASP8AP2	caspase 8 associated protein 2	Nucleus	transcription regulator
0.0257	1.589	203065_s_at		CAV1	caveolin 1	Plasma Membrane	transmembrane receptor
0.032	-1.852	217814_at		CCDC47	coiled-coil domain containing 47	Extracellular Space	other
0.00702	1.547	37425_g_at		CCHCR1	coiled-coil alpha-helical rod protein 1	Cytoplasm	other
0.00648	1.651	205827_at		CCK	cholecystokinin	Extracellular Space	other
0.0393	-1.697	32128_at		CCL18	C-C motif chemokine ligand 18	Extracellular Space	cytokine
0.0337	1.548	206796_at		CCN4	cellular communication network factor 4	Extracellular Space	other
0.0274	-0.933	200951_s_at		CCND2	cyclin D2	Nucleus	other
0.0224	-0.949	213523_at		CCNE1	cyclin E1	Nucleus	transcription regulator
0.0256	-1.644	219669_at		CD177	CD177 molecule	Cytoplasm	other
0.0168	-1.509	213539_at		CD3D	CD3d molecule	Plasma Membrane	transmembrane receptor	blinatumomab, blinatumomab/imatinib, blinatumomab/dasatinib
0.0263	-1.412	222061_at		CD58	CD58 molecule	Plasma Membrane	transmembrane receptor
0.0391	1.654	203377_s_at		CDC40	cell division cycle 40	Nucleus	other
0.0321	-1.197	218451_at		CDCP1	CUB domain containing protein 1	Plasma Membrane	other
0.0388	-1.147	210602_s_at		CDH6	cadherin 6	Plasma Membrane	other	HKT288
0.00477	-2.222	204203_at		CEBPG	CCAAT enhancer binding protein gamma	Nucleus	transcription regulator
0.0199	-1.568	204075_s_at		CEP104	centrosomal protein 104	Cytoplasm	other
0.0228	1.582	207286_at		CEP135	centrosomal protein 135	Cytoplasm	other
0.0107	-1.688	209616_s_at		CES1	carboxylesterase 1	Cytoplasm	enzyme
0.0418	-1.094	217957_at		CFAP20	cilia and flagella associated protein 20	Cytoplasm	other
0.0273	1.687	213800_at		CFH	complement factor H	Extracellular Space	other	GT103
0.000128	2.335	217250_s_at		CHD5	chromodomain helicase DNA binding protein 5	Nucleus	enzyme
0.0223	-1.821	220902_at		CHST15	carbohydrate sulfotransferase 15	Plasma Membrane	enzyme
0.0476	-0.979	219161_s_at		CKLF	chemokine like factor	Extracellular Space	cytokine
0.0229	-1.399	220026_at		CLCA4	chloride channel accessory 4	Plasma Membrane	ion channel
0.0108	1.78	219500_at		CLCF1	cardiotrophin like cytokine factor 1	Extracellular Space	cytokine
0.0107	1.757	203953_s_at		CLDN3	claudin 3	Plasma Membrane	transmembrane receptor
0.0358	-1.093	217870_s_at		CMPK1	cytidine/uridine monophosphate kinase 1	Nucleus	kinase
0.0116	-1.459	214841_at		CNIH3	cornichon family AMPA receptor auxiliary protein 3	Plasma Membrane	transporter
0.0183	1.624	215393_s_at		COBLL1	cordon-bleu WH2 repeat protein like 1	Extracellular Space	other
0.025	1.744	217428_s_at		COL10A1	collagen type X alpha 1 chain	Extracellular Space	other	collagenase clostridium histolyticum
0.0407	1.564	213110_s_at		COL4A5	collagen type IV alpha 5 chain	Extracellular Space	other	collagenase clostridium histolyticum
0.0316	-1.153	201438_at		COL6A3	collagen type VI alpha 3 chain	Extracellular Space	other	collagenase clostridium histolyticum
0.00953	-1.192	219873_at		COLEC11	collectin subfamily member 11	Extracellular Space	other
0.0245	-1.911	201117_s_at		CPE	carboxypeptidase E	Cytoplasm	peptidase
0.0235	-1.439	210687_at		CPT1A	carnitine palmitoyltransferase 1A	Cytoplasm	enzyme	perhexiline
0.0404	-1.01	206315_at		CRLF1	cytokine receptor like factor 1	Extracellular Space	other
0.0058	2.007	205753_at		CRP	C-reactive protein	Extracellular Space	other
0.015	1.783	210557_x_at		CSF1	colony stimulating factor 1	Extracellular Space	cytokine	PD-360324, lacnotuzumab
0.00259	-1.976	208295_x_at		CSHL1	chorionic somatomammotropin hormone like 1	Extracellular Space	growth factor
0.00561	1.65	205764_at		CSNK1A1	casein kinase 1 alpha 1	Cytoplasm	kinase
0.0076	1.85	213597_s_at		CTDSPL	CTD small phosphatase like	Nucleus	other
0.00165	1.907	214731_at		CTTNBP2NL	CTTNBP2 N-terminal like	Cytoplasm	other
0.00947	-1.621	201634_s_at		CYB5B	cytochrome b5 type B	Cytoplasm	enzyme
0.0235	1.622	214610_at		CYP11B1	cytochrome P450 family 11 subfamily B member 1	Cytoplasm	enzyme	osilodrostat, metyrapone/oxazepam, metyrapone
0.00154	2.274	206504_at		CYP24A1	cytochrome P450 family 24 subfamily A member 1	Cytoplasm	enzyme
0.000435	-2.371	220432_s_at		CYP39A1	cytochrome P450 family 39 subfamily A member 1	Cytoplasm	enzyme
0.0245	-1.746	206153_at		CYP4F11	cytochrome P450 family 4 subfamily F member 11	Cytoplasm	enzyme
0.0473	-1.049	212561_at		DENND5A	DENN domain containing 5A	Cytoplasm	other
0.038	-1.433	205603_s_at		DIAPH2	diaphanous related formin 2	Cytoplasm	other
0.0377	-1.165	212888_at		DICER1	dicer 1, ribonuclease III	Cytoplasm	enzyme
0.0321	1.592	217106_x_at		DIMT1	DIMT1 rRNA methyltransferase and ribosome maturation factor	Cytoplasm	enzyme
0.00292	-2.357	221127_s_at		DKK3	dickkopf WNT signaling pathway inhibitor 3	Extracellular Space	cytokine
0.0171	-1.476	206489_s_at		DLGAP1	DLG associated protein 1	Plasma Membrane	other
0.0109	1.976	208175_s_at		DMP1	dentin matrix acidic phosphoprotein 1	Extracellular Space	other
0.0388	-0.983	209157_at		DNAJA2	DnaJ heat shock protein family (Hsp40) member A2	Nucleus	enzyme
0.0223	-1.313	209015_s_at		DNAJB6	DnaJ heat shock protein family (Hsp40) member B6	Nucleus	transcription regulator
0.018	1.788	213949_s_at		DOHH	deoxyhypusine hydroxylase	Cytoplasm	enzyme
0.0443	-1.424	213271_s_at		DOP1A	DOP1 leucine zipper like protein A	Cytoplasm	other
0.0311	1.724	215433_at		DPY19L1	dpy-19 like C-mannosyltransferase 1	Other	other
0.0397	1.515	214301_s_at		DPYSL4	dihydropyrimidinase like 4	Cytoplasm	enzyme
0.021	1.749	215814_at		DST	dystonin	Plasma Membrane	other
0.0307	-1.398	208891_at		DUSP6	dual specificity phosphatase 6	Cytoplasm	phosphatase
0.0118	2.086	217976_s_at		DYNC1LI1	dynein cytoplasmic 1 light intermediate chain 1	Cytoplasm	other
0.00133	1.759	217270_s_at		DYRK1B	dual specificity tyrosine phosphorylation regulated kinase 1B	Nucleus	kinase
0.0472	-1.632	204274_at		EBAG9	estrogen receptor binding site associated antigen 9	Cytoplasm	other
0.021	-1.17	219207_at		EDC3	enhancer of mRNA decapping 3	Cytoplasm	enzyme
0.0408	-1.848	220926_s_at		EDEM3	ER degradation enhancing alpha-mannosidase like protein 3	Cytoplasm	enzyme
0.0105	-1.641	212405_s_at		EEF1AKNMT	eEF1A lysine and N-terminal methyltransferase	Other	enzyme
0.0265	-1.731	202669_s_at		EFNB2	ephrin B2	Plasma Membrane	kinase	sEphB4-HSA
0.0201	1.599	210880_s_at		EFS	embryonal Fyn-associated substrate	Cytoplasm	other
0.0342	-1.471	205249_at		EGR2	early growth response 2	Nucleus	transcription regulator
0.00493	1.666	212650_at		EHBP1	EH domain binding protein 1	Cytoplasm	other
0.037	-1.252	205222_at		EHHADH	enoyl-CoA hydratase and 3-hydroxyacyl CoA dehydrogenase	Cytoplasm	enzyme
0.0113	1.748	201766_at		ELAC2	elaC ribonuclease Z 2	Nucleus	enzyme
0.0383	-1.527	218028_at		ELOVL1	ELOVL fatty acid elongase 1	Cytoplasm	enzyme
0.0232	1.772	215991_s_at		EMC1	ER membrane protein complex subunit 1	Plasma Membrane	other
0.00548	1.857	209392_at		ENPP2	ectonucleotide pyrophosphatase/phosphodiesterase 2	Plasma Membrane	enzyme
0.00689	-1.585	213315_x_at		EOLA1/EOLA2	endothelium and lymphocyte associated ASCH domain 1	Other	other
0.0449	-1.416	206070_s_at		EPHA3	EPH receptor A3	Plasma Membrane	kinase	anti-EphA3 monoclonal antibody KB004
0.00165	2.034	215664_s_at		EPHA5	EPH receptor A5	Plasma Membrane	kinase
0.0361	-0.991	217887_s_at		EPS15	epidermal growth factor receptor pathway substrate 15	Cytoplasm	other
0.0102	1.996	218778_x_at		EPS8L1	EPS8 like 1	Cytoplasm	other
0.0039	1.847	219650_at		ERCC6L	ERCC excision repair 6 like, spindle assembly checkpoint helicase	Nucleus	enzyme
0.0437	1.544	217061_s_at		ETV1	ETS variant transcription factor 1	Nucleus	transcription regulator
0.00773	-1.875	212026_s_at		EXOC7	exocyst complex component 7	Cytoplasm	transporter
0.00339	2.275	207327_at		EYA4	EYA transcriptional coactivator and phosphatase 4	Cytoplasm	phosphatase
0.0277	1.755	218390_s_at		FAM204A	family with sequence similarity 204 member A	Other	other
0.0301	1.602	216238_s_at		FGB	fibrinogen beta chain	Extracellular Space	other	F2
0.0444	-0.791	218818_at		FHL3	four and a half LIM domains 3	Plasma Membrane	other
0.00511	1.778	215174_at		FMO6P	flavin containing dimethylaniline monoxygenase 6, pseudogene	Cytoplasm	other
0.0407	-2.823	209189_at		FOS	Fos proto-oncogene, AP-1 transcription factor subunit	Nucleus	transcription regulator
0.02	-1.218	212788_x_at		FTL	ferritin light chain	Cytoplasm	enzyme
0.0229	1.503	205565_s_at		FXN	frataxin	Cytoplasm	kinase
0.0391	-1.109	202489_s_at		FXYD3	FXYD domain containing ion transport regulator 3	Plasma Membrane	ion channel
0.00887	1.716	209991_x_at		GABBR2	gamma-aminobutyric acid type B receptor subunit 2	Plasma Membrane	G-protein coupled receptor	amitriptyline/baclofen/ketamine, arbaclofen placarbil, arbaclofen, baclofen
0.0119	1.561	219956_at		GALNT6	polypeptide N-acetylgalactosaminyltransferase 6	Cytoplasm	enzyme
0.00395	2.352	219872_at		GASK1B	golgi associated kinase 1B	Cytoplasm	other
0.0409	-1.699	221359_at		GDNF	glial cell derived neurotrophic factor	Extracellular Space	growth factor
0.0125	1.754	202321_at		GGPS1	geranylgeranyl diphosphate synthase 1	Cytoplasm	enzyme	zoledronic acid
0.0205	-1.352	219467_at		GIN1	gypsy retrotransposon integrase 1	Other	other
0.00392	-1.919	213552_at		GLCE	glucuronic acid epimerase	Cytoplasm	enzyme
0.022	1.612	210661_at		GLRA3	glycine receptor alpha 3	Plasma Membrane	ion channel
0.0226	-1.954	35820_at		GM2A	GM2 ganglioside activator	Cytoplasm	enzyme
0.0274	-1.162	205042_at		GNE	glucosamine (UDP-N-acetyl)-2-epimerase/N-acetylmannosamine kinase	Cytoplasm	kinase
0.0237	-1.516	203307_at		GNL1	G protein nucleolar 1 (putative)	Nucleus	other
0.00443	1.544	208519_x_at		GNRH2	gonadotropin releasing hormone 2	Extracellular Space	other
0.00871	-1.519	209170_s_at		GPM6B	glycoprotein M6B	Plasma Membrane	other
0.0107	1.892	221288_at		GPR22	G protein-coupled receptor 22	Plasma Membrane	G-protein coupled receptor
0.0393	-1.504	202831_at		GPX2	glutathione peroxidase 2	Cytoplasm	enzyme
0.00464	1.794	216992_s_at		GRM8	glutamate metabotropic receptor 8	Plasma Membrane	G-protein coupled receptor	fasoracetam
0.0128	-1.358	201415_at		GSS	glutathione synthetase	Cytoplasm	enzyme	N-acetyl-L-cysteine
0.0413	1.789	202354_s_at		GTF2F1	general transcription factor IIF subunit 1	Nucleus	transcription regulator
0.0137	1.926	216833_x_at		GYPA	glycophorin A (MNS blood group)	Plasma Membrane	other
0.00426	1.599	210321_at		GZMH	granzyme H	Cytoplasm	peptidase
0.0387	-0.971	206666_at		GZMK	granzyme K	Cytoplasm	peptidase
0.0294	-1.314	208569_at		H2AC4	H2A clustered histone 4	Nucleus	other
0.0138	2.106	208506_at		H3C7	H3 clustered histone 7	Nucleus	other
0.0158	1.508	207046_at		H4C14	H4 clustered histone 14	Nucleus	other
0.021	1.573	205012_s_at		HAGH	hydroxyacylglutathione hydrolase	Cytoplasm	enzyme
0.00224	-1.981	206643_at		HAL	histidine ammonia-lyase	Cytoplasm	enzyme
0.00732	-1.58	201209_at		HDAC1	histone deacetylase 1	Nucleus	transcription regulator	tributyrin, belinostat, pyroxamide, mocetinostat, HDAC class I inhibitors, R 306465, bortezomib/vorinostat, domatinostat, vorinostat, trametinib/vorinostat, OKI-179
0.0316	1.968	219289_at		HEATR3	HEAT repeat containing 3	Other	other
0.0162	-1.652	202815_s_at		HEXIM1	HEXIM P-TEFb complex subunit 1	Nucleus	transcription regulator
0.0133	-2.05	212964_at		HIC2	HIC ZBTB transcriptional repressor 2	Nucleus	transcription regulator
0.0108	-1.713	202540_s_at		HMGCR	3-hydroxy-3-methylglutaryl-CoA reductase	Cytoplasm	enzyme	fenofibrate/pravastatin, aspirin/pravastatin, beta-hydroxy simvastatin acid, ezetimibe/fluvastatin, atorvastatin/niacin, fenofibric acid/rosuvastatin, atorvastatin/ezetimibe, ezetimibe/rosuvastatin, simvastatin/sitagliptin, atorvastatin/choline fenofibrate, fenofibrate/simvastatin, pitavastatin, lovastatin/niacin, ezetimibe/simvastatin, amlodipine/atorvastatin, fluvastatin, cerivastatin, atorvast…
0.0298	-1.415	207165_at		HMMR	hyaluronan mediated motility receptor	Plasma Membrane	transmembrane receptor
0.0474	-1.345	203960_s_at		HSPB11	heat shock protein family B (small) member 11	Extracellular Space	other
0.0379	-1.78	207818_s_at		HTR7	5-hydroxytryptamine receptor 7	Plasma Membrane	G-protein coupled receptor	iloperidone, asenapine, lurasidone, vortioxetine, brexpiprazole, eletriptan, almotriptan, amoxapine, fenfluramine, aripiprazole, amisulpride, methysergide, ergotamine
0.00815	1.605	205059_s_at		IDUA	alpha-L-iduronidase	Cytoplasm	enzyme
0.0315	1.527	204415_at		IFI6	interferon alpha inducible protein 6	Cytoplasm	other
0.0474	-1.284	209929_s_at		IKBKG	inhibitor of nuclear factor kappa B kinase regulatory subunit gamma	Nucleus	kinase
0.0345	1.583	207538_at		IL4	interleukin 4	Extracellular Space	cytokine
0.00038	-2.444	217489_s_at		IL6R	interleukin 6 receptor	Plasma Membrane	transmembrane receptor	tocilizumab, sarilumab, methotrexate/tocilizumab, methotrexate/sarilumab
0.0487	1.525	213792_s_at		INSR	insulin receptor	Plasma Membrane	kinase	insulin degludec, BMS-754807, insulin detemir, INS, canakinumab/INS, insulin aspart/insulin detemir, ceritinib, insulin glargine/insulin lispro, KW-2450, insulin aspart/insulin degludec, subetta, INS/protamine zinc insulin, insulin degludec/liraglutide, insulin glargine/lixisenatide, INS/pioglitazone, insulin aspart, insulin glulisine, dapagliflozin/INS, alogliptin/INS, INS/saxagliptin, INS/sitag…
0.0303	1.674	222239_s_at		INTS6	integrator complex subunit 6	Nucleus	enzyme
0.0286	-0.992	218905_at		INTS8	integrator complex subunit 8	Nucleus	other
0.0431	-1.591	209274_s_at		ISCA1	iron-sulfur cluster assembly 1	Cytoplasm	other
0.0365	-1.57	202351_at		ITGAV	integrin subunit alpha V	Plasma Membrane	transmembrane receptor	abciximab, intetumumab, fluciclatide F 18, etaracizumab, abituzumab, 68Ga-NOTA-BBN-RGD, cilengitide
0.028	-1.265	201189_s_at		ITPR3	inositol 1,4,5-trisphosphate receptor type 3	Cytoplasm	ion channel
0.00994	-1.712	209297_at		ITSN1	intersectin 1	Cytoplasm	other
0.0332	-1.047	204866_at		JADE3	jade family PHD finger 3	Nucleus	other
0.0161	1.864	212592_at		JCHAIN	joining chain of multimeric IgA and IgM	Extracellular Space	other
0.0198	1.643	207237_at		KCNA3	potassium voltage-gated channel subfamily A member 3	Plasma Membrane	ion channel	dalfampridine
0.00639	-1.648	207635_s_at		KCNH1	potassium voltage-gated channel subfamily H member 1	Plasma Membrane	ion channel
0.05	-1.148	220448_at		KCNK12	potassium two pore domain channel subfamily K member 12	Plasma Membrane	ion channel
0.0493	-1.133	218474_s_at		KCTD5	potassium channel tetramerization domain containing 5	Cytoplasm	other
0.0215	-1.292	203333_at		KIFAP3	kinesin associated protein 3	Cytoplasm	other
0.0453	-1.387	205664_at		KIN	Kin17 DNA and RNA binding protein	Nucleus	other
0.0284	-1.348	208179_x_at		KIR2DL1/KIR2DL3	killer cell immunoglobulin like receptor, two Ig domains and long cytoplasmic tail 3	Plasma Membrane	other
0.0181	-1.705	213656_s_at		KLC1	kinesin light chain 1	Cytoplasm	other
0.0192	2.023	220657_at		KLHL11	kelch like family member 11	Cytoplasm	other
0.0255	1.573	222141_at		KLHL22	kelch like family member 22	Cytoplasm	other
0.0379	2.048	207229_at		KLRA1P	killer cell lectin like receptor A1, pseudogene	Other	other
0.0414	-1.369	208975_s_at		KPNB1	karyopherin subunit beta 1	Nucleus	other
0.0192	1.728	200771_at		LAMC1	laminin subunit gamma 1	Extracellular Space	other
0.0243	-1.968	207710_at		LCE2B	late cornified envelope 2B	Other	other
0.045	-1.178	206012_at		LEFTY2	left-right determination factor 2	Extracellular Space	growth factor
0.027	2.531	220393_at		LGSN	lengsin, lens protein with glutamine synthetase domain	Plasma Membrane	enzyme
0.037	-2.059	205876_at		LIFR	LIF receptor subunit alpha	Plasma Membrane	transmembrane receptor
0.0158	1.574	212328_at		LIMCH1	LIM and calponin homology domains 1	Cytoplasm	other
0.044	-1.29	215656_at		LMAN2	lectin, mannose binding 2	Cytoplasm	transporter
0.00524	1.788	211562_s_at		LMOD1	leiomodin 1	Cytoplasm	other
0.00525	-2.115	207904_s_at		LNPEP	leucyl and cystinyl aminopeptidase	Cytoplasm	peptidase
0.0352	-1.603	214858_at		LOC100130449	uncharacterized LOC100130449	Other	other
0.0193	2.136	221186_at		LOC100131532	uncharacterized LOC100131532	Other	other
0.0462	1.793	216619_at		LOC101927446	uncharacterized LOC101927446	Other	other
0.0267	1.932	220609_at		LOC202181	SUMO interacting motifs containing 1 pseudogene	Other	other
0.0294	-1.932	221833_at		LONP2	lon peptidase 2, peroxisomal	Cytoplasm	peptidase
0.00468	-3.098	207720_at		LORICRIN	loricrin cornified envelope precursor protein	Cytoplasm	other
0.00645	1.796	220317_at		LRAT	lecithin retinol acyltransferase	Cytoplasm	enzyme
0.0194	-1.98	219643_at		LRP1B	LDL receptor related protein 1B	Plasma Membrane	transmembrane receptor
0.0493	-1.343	212904_at		LRRC47	leucine rich repeat containing 47	Other	other
0.0109	2.019	219338_s_at		LRRC49	leucine rich repeat containing 49	Cytoplasm	other
0.0371	-1.152	221536_s_at		LSG1	large 60S subunit nuclear export GTPase 1	Cytoplasm	enzyme
0.0177	2.093	211018_at		LSS	lanosterol synthase	Cytoplasm	enzyme	oxiconazole
0.0289	-2.105	214181_x_at		LST1	leukocyte specific transcript 1	Plasma Membrane	other
0.0226	1.811	220130_x_at		LTB4R2	leukotriene B4 receptor 2	Plasma Membrane	G-protein coupled receptor	etalocib
0.0375	1.536	207534_at		MAGEB1	MAGE family member B1	Nucleus	other
0.038	1.61	207580_at		MAGEB4	MAGE family member B4	Extracellular Space	other
0.0367	-1.351	205192_at		MAP3K14	mitogen-activated protein kinase kinase kinase 14	Cytoplasm	kinase
0.00484	2.056	211556_at		MAPRE2	microtubule associated protein RP/EB family member 2	Cytoplasm	other
0.0183	-1.073	213671_s_at		MARS1	methionyl-tRNA synthetase 1	Cytoplasm	enzyme
0.0489	-1.396	217905_at		MCMBP	minichromosome maintenance complex binding protein	Nucleus	other
0.00154	-2.033	218802_at		MCUB	mitochondrial calcium uniporter dominant negative subunit beta	Cytoplasm	other
0.0123	1.605	221544_s_at		MED16	mediator complex subunit 16	Nucleus	transcription regulator
0.0306	1.668	219730_at		MED18	mediator complex subunit 18	Nucleus	other
0.0252	-1.283	206593_s_at		MED22	mediator complex subunit 22	Cytoplasm	other
0.0276	-1.575	209861_s_at		METAP2	methionyl aminopeptidase 2	Cytoplasm	peptidase	M8891, nitroxoline, beloranib, XMT-1107, O-(chloroacetylcarbamoyl)fumagillol, PPI-2458, SDX-7320
0.0345	1.657	213457_at		MFHAS1	malignant fibrous histiocytoma amplified sequence 1	Cytoplasm	other
0.0308	1.514	206720_at		MGAT5	alpha-1,6-mannosylglycoprotein 6-beta-N-acetylglucosaminyltransferase	Cytoplasm	enzyme
0.0283	-1.324	204880_at		MGMT	O-6-methylguanine-DNA methyltransferase	Nucleus	enzyme	O6-benzylguanine, O6-alkylguanine-DNA alkyltransferase inhibitor
0.0401	-1.076	218551_at		MIIP	migration and invasion inhibitory protein	Other	other
0.00954	-1.506	221559_s_at		MIS12	MIS12 kinetochore complex component	Nucleus	other
0.00881	1.685	214614_at		MNX1	motor neuron and pancreas homeobox 1	Nucleus	transcription regulator
0.0182	-1.512	212508_at		MOAP1	modulator of apoptosis 1	Cytoplasm	other
0.0459	-1.242	221771_s_at		MPHOSPH8	M-phase phosphoprotein 8	Nucleus	transcription regulator
0.0104	1.902	211903_s_at		MPL	MPL proto-oncogene, thrombopoietin receptor	Plasma Membrane	transmembrane receptor	eltrombopag, romiplostim, avatrombopag, hetrombopag, lusutrombopag
0.0188	1.693	204438_at		MRC1	mannose receptor C-type 1	Plasma Membrane	transmembrane receptor	technetium Tc 99m tilmanocept
0.031	-1.833	204331_s_at		MRPS12	mitochondrial ribosomal protein S12	Cytoplasm	other
0.049	-1.054	218654_s_at		MRPS33	mitochondrial ribosomal protein S33	Cytoplasm	other
0.00455	2.098	219607_s_at		MS4A4A	membrane spanning 4-domains A4A	Cytoplasm	other
0.0425	-1.726	212859_x_at		MT1E	metallothionein 1E	Other	other
0.0356	-2.288	217165_x_at		MT1F	metallothionein 1F	Other	other
0.00265	-3.236	217546_at		MT1M	metallothionein 1M	Other	other
0.0301	1.568	219363_s_at		MTERF3	mitochondrial transcription termination factor 3	Cytoplasm	other
0.0256	1.599	203095_at		MTIF2	mitochondrial translational initiation factor 2	Cytoplasm	translation regulator
0.034	-1.547	217292_at		MTMR7	myotubularin related protein 7	Cytoplasm	phosphatase
0.0256	-1.753	213693_s_at		MUC1	mucin 1, cell surface associated	Plasma Membrane	other	M1231, epitumomab, yttrium y 90 clivatuzumab tetraxetan, GO-203-2C, pankomab, anti-CD3/MUC1 bispecific antibody, anti-TA-MUC1 antibody
0.00162	1.503	220319_s_at		MYLIP	myosin regulatory light chain interacting protein	Cytoplasm	enzyme
0.0349	-0.862	32069_at		N4BP1	NEDD4 binding protein 1	Cytoplasm	other
0.0417	-2.121	220656_at		NAA16	N-alpha-acetyltransferase 16, NatA auxiliary subunit	Nucleus	enzyme
0.00328	1.909	221207_s_at		NBEA	neurobeachin	Cytoplasm	other
0.00878	-2.437	214084_x_at		NCF1	neutrophil cytosolic factor 1	Cytoplasm	enzyme
0.0395	-1.836	207677_s_at		NCF4	neutrophil cytosolic factor 4	Cytoplasm	enzyme
0.044	-1.331	203613_s_at		NDUFB6	NADH:ubiquinone oxidoreductase subunit B6	Cytoplasm	enzyme
0.0244	1.761	221916_at		NEFL	neurofilament light	Cytoplasm	other
0.0492	-1.288	202585_s_at		NFX1	nuclear transcription factor, X-box binding 1	Nucleus	transcription regulator
0.0103	2.317	216263_s_at		NGDN	neuroguidin	Nucleus	other
0.0115	-1.8	212129_at		NIPA2	NIPA magnesium transporter 2	Cytoplasm	other
0.00174	-1.692	221567_at		NOL3	nucleolar protein 3	Nucleus	other
0.0396	-0.773	214101_s_at		NPEPPS	aminopeptidase puromycin sensitive	Cytoplasm	peptidase
0.0249	1.689	205440_s_at		NPY1R	neuropeptide Y receptor Y1	Plasma Membrane	G-protein coupled receptor
0.00336	2.01	206340_at		NR1H4	nuclear receptor subfamily 1 group H member 4	Nucleus	ligand-dependent nuclear receptor	obeticholic acid, apomine, EYP001a
0.0423	1.533	204791_at		NR2C1	nuclear receptor subfamily 2 group C member 1	Nucleus	transcription regulator
0.00377	1.521	206597_at		NRL	neural retina leucine zipper	Nucleus	transcription regulator
0.0124	2.011	221795_at		NTRK2	neurotrophic receptor tyrosine kinase 2	Plasma Membrane	kinase	cabozantinib, cabozantinib/erlotinib, belizatinib, entrectinib, lorlatinib, PLX7486, larotrectinib, DS-6051b, repotrectinib, LOXO-195, cabozantinib/tyrosine kinase inhibitor, ONO-7579, cabozantinib/nivolumab, NOV1601, cabozantinib/crizotinib, bevacizumab/entrectinib
0.0212	-0.973	219347_at		NUDT15	nudix hydrolase 15	Cytoplasm	phosphatase
0.0281	-0.901	202097_at		NUP153	nucleoporin 153	Nucleus	other
0.0316	-1.716	215213_at		NUP54	nucleoporin 54	Nucleus	other
0.0257	-0.864	210793_s_at		NUP98	nucleoporin 98 and 96 precursor	Nucleus	transporter
0.0217	2.072	215272_at		OGG1	8-oxoguanine DNA glycosylase	Nucleus	enzyme
0.0441	-0.863	221346_at		OR10J1	olfactory receptor family 10 subfamily J member 1	Plasma Membrane	G-protein coupled receptor
0.0486	-1.28	220779_at		PADI3	peptidyl arginine deiminase 3	Cytoplasm	enzyme
0.0285	1.88	204715_at		PANX1	pannexin 1	Plasma Membrane	transporter
0.0301	-0.942	205833_s_at		PART1	prostate androgen-regulated transcript 1	Other	other
0.042	-1.768	207679_at		PAX3	paired box 3	Nucleus	transcription regulator
0.00698	-1.401	204476_s_at		PC	pyruvate carboxylase	Cytoplasm	enzyme
0.00301	1.908	210941_at		PCDH7	protocadherin 7	Plasma Membrane	other
0.0467	-1.185	210023_s_at		PCGF1	polycomb group ring finger 1	Nucleus	other
0.00244	-1.428	222044_at		PCIF1	phosphorylated CTD interacting factor 1	Nucleus	enzyme
0.0274	-1.471	205202_at		PCMT1	protein-L-isoaspartate (D-aspartate) O-methyltransferase	Cytoplasm	enzyme
0.0121	2.109	205689_at		PCNX2	pecanex 2	Other	other
0.000272	2.45	218952_at		PCSK1N	proprotein convertase subtilisin/kexin type 1 inhibitor	Extracellular Space	other
0.0152	-1.99	209700_x_at		PDE4DIP	phosphodiesterase 4D interacting protein	Cytoplasm	enzyme
0.0212	-1.35	208911_s_at		PDHB	pyruvate dehydrogenase E1 subunit beta	Cytoplasm	enzyme
0.0438	1.704	211680_at		PDLIM5	PDZ and LIM domain 5	Cytoplasm	other
0.00717	1.679	212092_at		PEG10	paternally expressed 10	Nucleus	other
0.00311	2.287	207621_s_at		PEMT	phosphatidylethanolamine N-methyltransferase	Cytoplasm	enzyme
0.0321	-1.507	215023_s_at		PEX1	peroxisomal biogenesis factor 1	Cytoplasm	enzyme
0.00938	-1.564	205246_at		PEX13	peroxisomal biogenesis factor 13	Cytoplasm	transporter
0.00611	-1.618	205420_at		PEX7	peroxisomal biogenesis factor 7	Cytoplasm	transporter
0.0245	-1.243	41858_at		PGAP2	post-GPI attachment to proteins 2	Other	other
0.0106	1.733	215521_at		PHC3	polyhomeotic homolog 3	Nucleus	transcription regulator
0.00747	-1.982	213407_at		PHLPP2	PH domain and leucine rich repeat protein phosphatase 2	Cytoplasm	enzyme
0.016	-2.344	203691_at		PI3	peptidase inhibitor 3	Extracellular Space	other
0.0152	1.587	37433_at		PIAS2	protein inhibitor of activated STAT 2	Nucleus	transcription regulator
0.0156	1.759	219093_at		PID1	phosphotyrosine interaction domain containing 1	Cytoplasm	other
0.0167	-1.576	216436_at		PIK3R4	phosphoinositide-3-kinase regulatory subunit 4	Cytoplasm	kinase
0.021	1.863	219046_s_at		PKNOX2	PBX/knotted 1 homeobox 2	Nucleus	transcription regulator
0.0196	2.038	209872_s_at		PKP3	plakophilin 3	Plasma Membrane	other
0.0266	-1.546	204458_at		PLA2G15	phospholipase A2 group XV	Cytoplasm	enzyme
0.00973	-1.079	201410_at		PLEKHB2	pleckstrin homology domain containing B2	Other	other
0.0383	-1.459	212823_s_at		PLEKHG3	pleckstrin homology and RhoGEF domain containing G3	Other	other
0.0332	-1.215	212176_at		PNISR	PNN interacting serine and arginine rich protein	Nucleus	other
0.0161	-1.437	211766_s_at		PNLIPRP2	pancreatic lipase related protein 2 (gene/pseudogene)	Extracellular Space	enzyme
0.0258	-1.289	210583_at		POLDIP3	DNA polymerase delta interacting protein 3	Nucleus	other
0.0193	1.62	210926_at		POTEKP	POTE ankyrin domain family member K, pseudogene	Cytoplasm	other
0.0146	1.521	210905_x_at		POU5F1P4	POU class 5 homeobox 1 pseudogene 4	Other	other
0.0354	-0.94	221649_s_at		PPAN	peter pan homolog	Nucleus	other
0.0154	-1.635	213751_at		PPP1R37	protein phosphatase 1 regulatory subunit 37	Other	other
0.00746	1.995	215709_at		PRIM2	DNA primase subunit 2	Nucleus	enzyme	cytarabine/fludarabine phosphate, cytarabine/filgrastim/fludarabine phosphate, fludarabine phosphate/rituximab, dexamethasone/fludarabine phosphate/mitoxantrone, alemtuzumab/cyclophosphamide/fludarabine phosphate/rituximab, alemtuzumab/fludarabine phosphate, cytarabine/fludarabine phosphate/oxaliplatin/rituximab, cyclophosphamide/fludarabine phosphate/mitoxantrone/rituximab, fludarabine phosphate…
0.0106	-1.402	202251_at		PRPF3	pre-mRNA processing factor 3	Nucleus	other
0.000664	2.102	215486_at		PRPS1L1	phosphoribosyl pyrophosphate synthetase 1 like 1	Cytoplasm	kinase
0.0347	1.548	220014_at		PRR16	proline rich 16	Other	other
0.00503	-1.544	204261_s_at		PSEN2	presenilin 2	Cytoplasm	peptidase	tarenflurbil
0.0106	-1.6	207805_s_at		PSMD9	proteasome 26S subunit, non-ATPase 9	Cytoplasm	transcription regulator
0.00838	-1.134	200731_s_at		PTP4A1	protein tyrosine phosphatase 4A1	Cytoplasm	phosphatase
0.0495	-1.364	216105_x_at		PTPA	protein phosphatase 2 phosphatase activator	Cytoplasm	phosphatase
0.000297	-2.484	212636_at		QKI	QKI, KH domain containing RNA binding	Nucleus	other
0.0205	-1.245	222294_s_at		RAB27A	RAB27A, member RAS oncogene family	Cytoplasm	enzyme
0.00776	2.038	210630_s_at		RAD52	RAD52 homolog, DNA repair protein	Nucleus	other
0.0382	-1.47	207754_at		RASSF8	Ras association domain family member 8	Extracellular Space	other
0.0091	1.683	215683_at		RBFADN	RBFA downstream neighbor	Other	other
0.0088	2.973	205296_at		RBL1	RB transcriptional corepressor like 1	Nucleus	transcription regulator
0.046	-1.347	218134_s_at		RBM22	RNA binding motif protein 22	Nucleus	other
0.00722	1.758	208307_at		RBMY1A1 (includes others)	RNA binding motif protein Y-linked family 1 member A1	Nucleus	other
0.0125	-1.658	217776_at		RDH11	retinol dehydrogenase 11	Cytoplasm	enzyme
0.0179	1.519	208133_at		RFC1	replication factor C subunit 1	Nucleus	transcription regulator
0.0276	-1.142	207672_at		RFX4	regulatory factor X4	Nucleus	transcription regulator
0.0473	1.511	202964_s_at		RFX5	regulatory factor X5	Nucleus	transcription regulator
0.0281	-1.994	202989_at		RGS1	regulator of G protein signaling 1	Plasma Membrane	enzyme
0.0254	1.548	213409_s_at		RHEB	Ras homolog, mTORC1 binding	Cytoplasm	enzyme
0.0192	-1.436	209544_at		RIPK2	receptor interacting serine/threonine kinase 2	Plasma Membrane	kinase	GSK2983559
0.0078	-1.199	201780_s_at		RNF13	ring finger protein 13	Cytoplasm	enzyme
0.000474	2.249	220788_s_at		RNF31	ring finger protein 31	Cytoplasm	enzyme
0.0234	-1.142	212696_s_at		RNF4	ring finger protein 4	Nucleus	transcription regulator
0.0486	-0.748	218704_at		RNF43	ring finger protein 43	Plasma Membrane	enzyme
0.00482	-1.658	201528_at		RPA1	replication protein A1	Nucleus	other
0.0379	1.54	221989_at		RPL10	ribosomal protein L10	Cytoplasm	translation regulator
0.0285	-1.037	210035_s_at		RPL5	ribosomal protein L5	Cytoplasm	other
0.0188	-1.892	213491_x_at		RPN2	ribophorin II	Cytoplasm	enzyme
0.000718	-1.901	204633_s_at		RPS6KA5	ribosomal protein S6 kinase A5	Nucleus	kinase
0.0206	-0.871	204171_at		RPS6KB1	ribosomal protein S6 kinase B1	Cytoplasm	kinase
0.0118	-1.614	204803_s_at		RRAD	RRAD, Ras related glycolysis inhibitor and calcium channel regulator	Cytoplasm	enzyme
0.0196	1.548	216908_x_at		RRN3P1	RRN3 pseudogene 1	Other	other
0.0355	-2.806	205916_at		S100A7	S100 calcium binding protein A7	Cytoplasm	other
0.0487	1.653	206893_at		SALL1	spalt like transcription factor 1	Nucleus	transcription regulator
0.0013	2.187	213435_at		SATB2	SATB homeobox 2	Nucleus	transcription regulator
0.0429	-1.016	210364_at		SCN2B	sodium voltage-gated channel beta subunit 2	Plasma Membrane	ion channel	riluzole, zonisamide
0.0369	-1.064	201093_x_at		SDHA	succinate dehydrogenase complex flavoprotein subunit A	Cytoplasm	enzyme
0.00917	-1.396	44669_at		SDHAF1	succinate dehydrogenase complex assembly factor 1	Cytoplasm	other
0.0268	1.84	202319_at		SENP6	SUMO specific peptidase 6	Cytoplasm	peptidase
0.0113	1.694	220489_s_at		SERINC2	serine incorporator 2	Plasma Membrane	transporter
0.041	-1.188	216457_s_at		SF3A1	splicing factor 3a subunit 1	Nucleus	other
0.0241	1.895	220563_s_at		SHANK1	SH3 and multiple ankyrin repeat domains 1	Cytoplasm	other
0.0366	-1.982	206664_at		SI	sucrase-isomaltase	Cytoplasm	enzyme
0.00516	-1.443	218436_at		SIL1	SIL1 nucleotide exchange factor	Cytoplasm	transporter
0.0111	-1.303	217024_x_at		SIRPA	signal regulatory protein alpha	Plasma Membrane	phosphatase	FSI-189, CC-95251, BI 765063
0.00156	1.95	222080_s_at		SIRT5	sirtuin 5	Cytoplasm	enzyme	suramin
0.043	2.052	204361_s_at		SKAP2	src kinase associated phosphoprotein 2	Cytoplasm	other
0.0474	1.878	206675_s_at		SKIL	SKI like proto-oncogene	Nucleus	transcription regulator
0.035	1.529	202234_s_at		SLC16A1	solute carrier family 16 member 1	Plasma Membrane	transporter	AZD-3965
0.0236	-1.576	218989_x_at		SLC30A5	solute carrier family 30 member 5	Plasma Membrane	transporter
0.00794	1.6	206830_at		SLC4A10	solute carrier family 4 member 10	Plasma Membrane	transporter
0.00822	2.207	214389_at		SLC5A12	solute carrier family 5 member 12	Cytoplasm	transporter
0.0248	-1.745	202219_at		SLC6A8	solute carrier family 6 member 8	Cytoplasm	transporter	RGX-202-01
0.0425	-1.25	207626_s_at		SLC7A2	solute carrier family 7 member 2	Plasma Membrane	transporter
0.00644	-1.779	203077_s_at		SMAD2	SMAD family member 2	Nucleus	transcription regulator
0.0112	-2.461	215294_s_at		SMARCA1	SWI/SNF related, matrix associated, actin dependent regulator of chromatin, subfamily a, member 1	Nucleus	transcription regulator
0.00818	1.909	221847_at		SMIM10L1	small integral membrane protein 10 like 1	Other	other
0.00968	-1.501	220931_at		SMIM2	small integral membrane protein 2	Other	other
0.0264	1.588	218629_at		SMO	smoothened, frizzled class receptor	Plasma Membrane	G-protein coupled receptor	vismodegib, saridegib, BMS-833923, gemcitabine/vismodegib, erismodegib, erlotinib/vismodegib, taladegib, glasdegib, TAK-441, NVP-LEQ-506, cytarabine/glasdegib, ZSP1602
0.0223	-1.542	218685_s_at		SMUG1	single-strand-selective monofunctional uracil-DNA glycosylase 1	Nucleus	enzyme
0.00254	2.803	214982_at		SNRNP200	small nuclear ribonucleoprotein U5 subunit 200	Nucleus	enzyme
0.0448	-1.112	215424_s_at		SNW1	SNW domain containing 1	Nucleus	transcription regulator
0.026	-1.381	207711_at		SOGA1	suppressor of glucose, autophagy associated 1	Extracellular Space	other
0.0246	-1.209	220218_at		SPATA6L	spermatogenesis associated 6 like	Other	other
0.0184	1.532	213993_at		SPON1	spondin 1	Extracellular Space	other
0.0419	-1.755	213152_s_at		SRSF8	serine and arginine rich splicing factor 8	Nucleus	other
0.0249	-1.544	202817_s_at		SS18	SS18 subunit of BAF chromatin remodeling complex	Nucleus	transcription regulator
0.00223	-3.377	209023_s_at		STAG2	stromal antigen 2	Nucleus	other
0.0466	-1.213	203544_s_at		STAM	signal transducing adaptor molecule	Cytoplasm	other
0.0203	-1.594	200028_s_at		STARD7	StAR related lipid transfer domain containing 7	Cytoplasm	other
0.023	-1.114	201331_s_at		STAT6	signal transducer and activator of transcription 6	Nucleus	transcription regulator
0.0403	-0.814	217503_at		STK17B	serine/threonine kinase 17b	Nucleus	kinase
0.00739	2.502	211078_s_at		STK3	serine/threonine kinase 3	Cytoplasm	kinase
0.0128	1.958	211085_s_at		STK4	serine/threonine kinase 4	Cytoplasm	kinase
0.000465	2.786	203001_s_at		STMN2	stathmin 2	Plasma Membrane	other
0.0193	-1.7	212800_at		STX6	syntaxin 6	Cytoplasm	transporter
0.0363	-0.866	203429_s_at		SUCO	SUN domain containing ossification factor	Other	other
0.000626	2.605	201836_s_at		SUPT7L	SPT7 like, STAGA complex subunit gamma	Nucleus	transcription regulator
0.014	2.337	220613_s_at		SYTL2	synaptotagmin like 2	Cytoplasm	other
0.00136	2.556	205547_s_at		TAGLN	transgelin	Cytoplasm	other
0.022	1.729	220961_s_at		TBRG4	transforming growth factor beta regulator 4	Cytoplasm	other
0.0443	-1.052	203919_at		TCEA2	transcription elongation factor A2	Nucleus	transcription regulator
0.00747	1.604	207306_at		TCF15	transcription factor 15	Nucleus	transcription regulator
0.00195	-2.241	201448_at		TIA1	TIA1 cytotoxic granule associated RNA binding protein	Nucleus	other
0.0404	-1.289	203093_s_at		TIMM44	translocase of inner mitochondrial membrane 44	Cytoplasm	transporter
0.0287	-1.603	201150_s_at		TIMP3	TIMP metallopeptidase inhibitor 3	Extracellular Space	other
0.00467	1.531	206271_at		TLR3	toll like receptor 3	Plasma Membrane	transmembrane receptor	rintatolimod
0.0282	-1.442	204427_s_at		TMED2	transmembrane p24 trafficking protein 2	Cytoplasm	transporter
0.00836	1.711	64900_at		TMEM231	transmembrane protein 231	Extracellular Space	other
0.00335	-1.749	218960_at		TMPRSS4	transmembrane serine protease 4	Cytoplasm	peptidase
0.0261	1.526	220415_at		TNNI3K	TNNI3 interacting kinase	Cytoplasm	kinase
0.0379	-1.123	214300_s_at		TOP3A	DNA topoisomerase III alpha	Nucleus	enzyme
0.0118	1.542	206117_at		TPM1	tropomyosin 1	Cytoplasm	other
0.0277	-1.472	214365_at		TPM3	tropomyosin 3	Cytoplasm	other	AZD-7451
0.0318	-1.176	218876_at		TPPP3	tubulin polymerization promoting protein family member 3	Cytoplasm	other
0.0188	-1.348	215411_s_at		TRAF3IP2	TRAF3 interacting protein 2	Cytoplasm	enzyme
0.0461	-0.913	202871_at		TRAF4	TNF receptor associated factor 4	Cytoplasm	other
0.0286	1.556	202837_at		TRAFD1	TRAF-type zinc finger domain containing 1	Other	other
0.0491	-0.81	203511_s_at		TRAPPC3	trafficking protein particle complex subunit 3	Cytoplasm	other	birabresib
0.00531	1.71	206308_at		TRDMT1	tRNA aspartic acid methyltransferase 1	Nucleus	enzyme
0.0493	-1.062	215345_x_at		TRGV7	T cell receptor gamma variable 7 (pseudogene)	Other	other
0.0118	1.65	202479_s_at		TRIB2	tribbles pseudokinase 2	Plasma Membrane	kinase
0.0432	-0.824	212116_at		TRIM27	tripartite motif containing 27	Nucleus	transcription regulator
0.00395	1.759	214796_at		TRMT9B	tRNA methyltransferase 9B (putative)	Cytoplasm	enzyme
0.00266	1.596	206479_at		TRPM1	transient receptor potential cation channel subfamily M member 1	Plasma Membrane	ion channel
0.0416	-1.505	219581_at		TSEN2	tRNA splicing endonuclease subunit 2	Cytoplasm	enzyme
0.0109	2.351	207918_s_at		TSPY1 (includes others)	testis specific protein Y-linked 1	Other	other
0.0237	2.002	213122_at		TSPYL5	TSPY like 5	Other	other
0.0395	-1.424	210527_x_at		TUBA3C/TUBA3D	tubulin alpha 3c	Nucleus	other	docetaxel/gemcitabine/vincristine, bevacizumab/paclitaxel/topotecan, colchicine/probenecid, cyclophosphamide/epirubicin/5-fluorouracil/paclitaxel, bevacizumab/docetaxel/prednisone/thalidomide/zoledronic acid, docetaxel/zoledronic acid, gemcitabine/paclitaxel, L-asparaginase/daunorubicin/dexamethasone/vincristine, prednisone/vincristine, docetaxel/5-fluorouracil, vinflunine, L-asparaginase/dexamet…
0.0148	1.786	208601_s_at		TUBB1	tubulin beta 1 class VI	Cytoplasm	other	docetaxel/gemcitabine/vincristine, paclitaxel/pertuzumab/trastuzumab, bevacizumab/paclitaxel/topotecan, colchicine/probenecid, cyclophosphamide/epirubicin/5-fluorouracil/paclitaxel, bortezomib/paclitaxel, bevacizumab/docetaxel/prednisone/thalidomide/zoledronic acid, docetaxel/zoledronic acid, gemcitabine/paclitaxel, simotaxel, L-asparaginase/daunorubicin/dexamethasone/vincristine, prednisone/vinc…
0.0305	-1.263	201714_at		TUBG1	tubulin gamma 1	Cytoplasm	other	docetaxel/gemcitabine/vincristine, bevacizumab/paclitaxel/topotecan, colchicine/probenecid, cyclophosphamide/epirubicin/5-fluorouracil/paclitaxel, bevacizumab/docetaxel/prednisone/thalidomide/zoledronic acid, docetaxel/zoledronic acid, gemcitabine/paclitaxel, L-asparaginase/daunorubicin/dexamethasone/vincristine, prednisone/vincristine, docetaxel/5-fluorouracil, vinflunine, L-asparaginase/dexamet…
0.0136	-1.496	218082_s_at		UBP1	upstream binding protein 1	Cytoplasm	transcription regulator
0.0223	-1.674	215884_s_at		UBQLN2	ubiquilin 2	Nucleus	other
0.0162	-1.638	219172_at		UBTD1	ubiquitin domain containing 1	Other	other
0.0401	-1.5	212006_at		UBXN4	UBX domain protein 4	Extracellular Space	other
0.0451	-1.726	204616_at		UCHL3	ubiquitin C-terminal hydrolase L3	Cytoplasm	peptidase
0.00225	1.705	208723_at		USP11	ubiquitin specific peptidase 11	Nucleus	peptidase
0.0161	1.522	220895_at		USP29	ubiquitin specific peptidase 29	Other	peptidase
0.0274	-1.534	212513_s_at		USP33	ubiquitin specific peptidase 33	Cytoplasm	peptidase
0.000935	2.53	215646_s_at		VCAN	versican	Extracellular Space	other
0.0235	-2.019	212267_at		WAPL	WAPL cohesin release factor	Nucleus	other
0.0252	-1.669	212606_at		WDFY3	WD repeat and FYVE domain containing 3	Cytoplasm	enzyme
0.0471	-1.373	212533_at		WEE1	WEE1 G2 checkpoint kinase	Nucleus	kinase	adavosertib, ZN-c3
0.00216	-2.466	212637_s_at		WWP1	WW domain containing E3 ubiquitin protein ligase 1	Cytoplasm	enzyme
0.0103	1.602	206484_s_at		XPNPEP2	X-prolyl aminopeptidase 2	Plasma Membrane	peptidase
0.0287	-2.072	212160_at		XPOT	exportin for tRNA	Nucleus	other
0.0495	-0.787	213725_x_at		XYLT1	xylosyltransferase 1	Cytoplasm	enzyme
0.0203	-1.278	205835_s_at		YTHDC2	YTH domain containing 2	Cytoplasm	enzyme
0.0264	-1.689	218348_s_at		ZC3H7A	zinc finger CCCH-type containing 7A	Extracellular Space	other
0.0201	1.938	220261_s_at		ZDHHC4	zinc finger DHHC-type palmitoyltransferase 4	Cytoplasm	other
0.0227	1.559	222274_at		ZDHHC8P1	ZDHHC8 pseudogene 1	Other	other
0.0162	1.868	206928_at		ZNF124	zinc finger protein 124	Nucleus	transcription regulator
0.0336	-1.319	217663_at		ZNF234	zinc finger protein 234	Nucleus	transcription regulator
0.00565	2.054	217186_at		ZNF259P1	zinc finger protein 259 pseudogene 1	Other	other
0.0222	1.596	214761_at		ZNF423	zinc finger protein 423	Nucleus	transcription regulator
0.0189	-1.626	207304_at		ZNF45	zinc finger protein 45	Nucleus	transcription regulator
0.0229	1.675	218413_s_at		ZNF639	zinc finger protein 639	Nucleus	transcription regulator
0.0265	-1.713	219849_at		ZNF671	zinc finger protein 671	Nucleus	transcription regulator
0.0232	2.244	217547_x_at		ZNF675	zinc finger protein 675	Nucleus	transcription regulator
0.0132	1.653	206557_at		ZNF702P	zinc finger protein 702, pseudogene	Nucleus	other
0.0252	-2.136	207272_at		ZNF80	zinc finger protein 80	Nucleus	transcription regulator
0.0152	1.604	216345_at		ZSWIM8	zinc finger SWIM-type containing 8	Extracellular Space	other
